# Supplementary material for: Crystal structure of piperidinium 4-nitro­phenolate
Source: Acta Crystallogr Sect E Struct Rep Online. 2014 Nov 21;70(Pt 12):559–61. doi: 10.1107/S1600536814025306 (PMC4257431; doi:10.1107/S1600536814025306)
Supplement: Supplementary file 2 [file e-70-00559-Isup2.hkl]

#
# h,k,l, Fc-squared, Fo-squared, sigma(Fo-squared) and status flag
#
data_I
_shelx_title ' I in P2(1)2(1)2(1)'
_shelx_refln_list_code          4
_shelx_F_calc_maximum      104.93
_exptl_crystal_F_000       480.00
_reflns_d_resolution_high  0.7428
 
loop_
 _symmetry_equiv_pos_as_xyz
 'x, y, z'
 '-x+1/2, -y, z+1/2'
 'x+1/2, -y+1/2, -z'
 '-x, y+1/2, -z+1/2'
 
_cell_length_a     6.8670
_cell_length_b    10.1210
_cell_length_c    16.4970
_cell_angle_alpha  90.000
_cell_angle_beta   90.000
_cell_angle_gamma  90.000
 
_shelx_F_squared_multiplier     1.000
 
loop_
 _refln_index_h
 _refln_index_k
 _refln_index_l
 _refln_F_squared_calc
 _refln_F_squared_meas
 _refln_F_squared_sigma
 _refln_observed_status
   2   0   0     9177.05     8286.56    146.48 o
   4   0   0       33.37       31.75      1.35 o
   6   0   0      101.68       93.68      2.93 o
   8   0   0      135.32      133.38      4.11 o
   1   1   0      207.34      230.23      2.44 o
   2   1   0     3128.84     3126.26     40.40 o
   3   1   0      302.73      293.76      4.11 o
   4   1   0      192.61      214.95      3.30 o
   5   1   0        5.22        8.55      0.61 o
   6   1   0       11.57       13.56      0.83 o
   7   1   0        0.24        0.33      0.84 o
   8   1   0       11.70       11.60      1.49 o
   9   1   0        6.78        7.92      2.02 o
   0   2   0     1253.53     1138.06     24.75 o
   1   2   0       75.69       89.84      1.06 o
   2   2   0     1173.34     1127.82     14.17 o
   3   2   0        8.24        9.20      0.49 o
   4   2   0        6.07       10.14      0.98 o
   5   2   0      138.93      139.41      2.53 o
   6   2   0        0.33       -0.25      0.45 o
   7   2   0       28.06       28.01      1.23 o
   8   2   0        1.00        0.51      0.61 o
   9   2   0        0.24        0.95      1.09 o
   1   3   0     1428.17     1444.55     14.54 o
   2   3   0        9.92        6.12      0.25 o
   3   3   0       43.52       46.70      1.07 o
   4   3   0       21.02       28.80      1.09 o
   5   3   0       67.51       64.32      1.55 o
   6   3   0       17.18       16.06      0.93 o
   7   3   0       59.77       56.48      1.69 o
   8   3   0        3.19        3.23      0.73 o
   9   3   0        3.45        4.46      0.89 o
   0   4   0      868.63      809.31     10.10 o
   1   4   0      718.71      695.35      7.17 o
   2   4   0      379.83      404.87      4.34 o
   3   4   0      127.49      121.30      2.41 o
   4   4   0      145.93      143.08      2.49 o
   5   4   0        4.80        3.72      0.52 o
   6   4   0        0.21       -0.22      0.56 o
   7   4   0       25.54       24.61      1.19 o
   8   4   0       20.06       22.06      1.27 o
   1   5   0      124.53      117.08      1.30 o
   2   5   0      715.98      724.50      8.92 o
   3   5   0      105.49       95.41      1.34 o
   4   5   0      128.49      130.06      2.39 o
   5   5   0       64.45       63.56      1.65 o
   6   5   0       12.22       11.05      0.87 o
   7   5   0        0.28        0.56      1.12 o
   8   5   0        2.55        2.78      0.75 o
   0   6   0      537.86      559.35      7.28 o
   1   6   0       99.09      107.77      1.28 o
   2   6   0       30.68       32.31      0.67 o
   3   6   0        1.11        0.22      0.36 o
   4   6   0      158.60      148.83      3.02 o
   5   6   0      103.16       95.02      2.13 o
   6   6   0        4.71        4.96      0.71 o
   7   6   0       68.33       72.39      2.08 o
   8   6   0        0.01        0.69      0.73 o
   1   7   0        4.93        7.27      0.34 o
   2   7   0        2.37        2.33      0.49 o
   3   7   0      257.46      243.44      3.88 o
   4   7   0        5.88        5.61      0.67 o
   5   7   0       55.49       57.39      2.56 o
   6   7   0       31.89       32.82      1.39 o
   7   7   0        9.75        9.61      1.77 o
   0   8   0      147.71      132.16      2.26 o
   1   8   0       93.06       95.22      1.27 o
   2   8   0       12.21       11.52      1.00 o
   3   8   0      385.88      378.86      4.57 o
   4   8   0       57.41       58.56      1.32 o
   5   8   0        1.65        2.68      0.61 o
   6   8   0        6.31        7.81      0.87 o
   7   8   0        6.38        5.05      0.69 o
   1   9   0        0.60        0.20      0.32 o
   2   9   0       30.52       30.69      1.00 o
   3   9   0        6.05        5.43      0.59 o
   4   9   0        1.14       -0.02      0.41 o
   5   9   0        1.74        1.99      0.60 o
   6   9   0        0.93        1.51      0.47 o
   0  10   0      174.15      161.08      2.79 o
   1  10   0        0.16        0.10      0.35 o
   2  10   0        0.62        0.87      0.40 o
   3  10   0       48.16       41.18      1.15 o
   4  10   0        0.01        0.39      0.46 o
   5  10   0        0.03       -0.21      0.46 o
   6  10   0        0.79        0.05      0.95 o
   1  11   0        0.00        0.16      0.39 o
   2  11   0        1.46        2.02      0.47 o
   3  11   0        0.76        0.74      0.49 o
   4  11   0        0.12        0.25      0.48 o
   5  11   0       24.62       27.83      1.14 o
   0  12   0       14.95       17.00      1.57 o
   1  12   0        0.50       -0.90      0.93 o
   2  12   0        2.35        3.63      0.55 o
   3  12   0        2.33        2.63      0.57 o
   4  12   0        9.13       11.94      0.83 o
   1  13   0       26.94       28.97      1.47 o
   2  13   0        7.67       12.17      1.85 o
   1   0   1      449.02      501.43      6.35 o
   2   0   1    11010.53     9720.06    372.65 o
   3   0   1      429.51      439.45      5.86 o
   4   0   1      184.02      201.83      3.12 o
   5   0   1        1.05        1.60      0.42 o
   6   0   1       28.67       27.52      1.13 o
   7   0   1       11.00       10.40      0.85 o
   8   0   1        3.07        4.44      0.77 o
   9   0   1        6.82        5.98      0.91 o
  -9   1   1        2.13        1.67      0.87 o
  -8   1   1        4.79        4.70      0.79 o
  -7   1   1       32.53       35.20      1.37 o
  -6   1   1      111.64      114.31      2.33 o
  -5   1   1      174.67      176.31      3.00 o
  -4   1   1      376.86      375.38      5.28 o
  -3   1   1     1347.43     1387.64     17.35 o
  -2   1   1     2379.06     2364.21     40.97 o
  -1   1   1     1601.26     1643.97     20.44 o
   0   1   1       29.81       24.60      0.80 o
   1   1   1     1600.06     1650.89     23.12 o
   2   1   1     2376.97     2334.50     23.62 o
   3   1   1     1347.21     1370.18     17.33 o
   4   1   1      376.98      375.37      5.27 o
   5   1   1      174.79      179.38      3.00 o
   6   1   1      111.76      113.03      2.33 o
   7   1   1       32.48       33.18      1.35 o
   8   1   1        4.80        5.60      0.81 o
   9   1   1        2.12        1.95      0.77 o
  -9   2   1        2.65        3.03      0.81 o
  -8   2   1        2.51        1.79      0.95 o
  -7   2   1       23.79       22.31      1.11 o
  -6   2   1        3.61        3.48      0.81 o
  -5   2   1       18.11       20.27      1.57 o
  -4   2   1       93.80       94.65      1.79 o
  -3   2   1       87.40       81.16      2.09 o
  -2   2   1       89.63       91.58      1.54 o
  -1   2   1     2723.36     2698.74     32.92 o
   0   2   1       16.25       23.17      0.62 o
   1   2   1     2723.30     2648.76     58.89 o
   2   2   1       89.75       94.74      1.17 o
   3   2   1       87.39       77.47      1.18 o
   4   2   1       93.75       94.68      2.93 o
   5   2   1       18.08       18.54      1.18 o
   6   2   1        3.62        2.42      0.57 o
   7   2   1       23.79       22.38      1.13 o
   8   2   1        2.52        2.57      1.40 o
   9   2   1        2.65        3.74      0.83 o
  -9   3   1        2.26        1.04      0.90 o
  -8   3   1        3.15        2.57      0.73 o
  -7   3   1        7.33        8.42      1.23 o
  -6   3   1       40.36       37.82      1.29 o
  -5   3   1       22.51       20.74      0.91 o
  -4   3   1      192.47      189.60      3.04 o
  -3   3   1      710.60      735.43      9.63 o
  -2   3   1      655.98      680.54      7.19 o
  -1   3   1      206.93      216.29      2.05 o
   0   3   1      327.78      294.05      3.16 o
   1   3   1      206.12      216.67      2.90 o
   2   3   1      656.49      687.88      7.06 o
   3   3   1      710.40      741.26      7.68 o
   4   3   1      192.46      185.46      3.00 o
   5   3   1       22.48       20.28      1.18 o
   6   3   1       40.23       39.14      1.33 o
   7   3   1        7.33        7.47      0.79 o
   8   3   1        3.13        1.82      0.69 o
   9   3   1        2.25        2.13      1.18 o
  -8   4   1       10.26        8.89      0.91 o
  -7   4   1       13.90       13.94      1.15 o
  -6   4   1       30.07       29.61      2.30 o
  -5   4   1        9.64       13.11      0.79 o
  -4   4   1       43.36       41.97      1.46 o
  -3   4   1       43.87       36.82      1.41 o
  -2   4   1      455.82      461.38      8.17 o
  -1   4   1      185.12      189.63      1.93 o
   0   4   1      783.51      777.77      6.88 o
   1   4   1      184.71      190.79      2.18 o
   2   4   1      455.71      459.70      4.88 o
   3   4   1       43.77       38.48      1.05 o
   4   4   1       43.22       42.47      1.30 o
   5   4   1        9.64       10.58      1.23 o
   6   4   1       30.14       28.89      1.17 o
   7   4   1       13.90       13.12      0.95 o
   8   4   1       10.26       11.57      0.97 o
  -8   5   1        9.52       10.06      0.99 o
  -7   5   1        3.17        2.46      0.65 o
  -6   5   1       13.40       12.62      0.85 o
  -5   5   1        2.77        4.54      0.61 o
  -4   5   1       25.48       25.02      2.27 o
  -3   5   1      241.49      226.22      3.53 o
  -2   5   1      526.48      547.70      5.81 o
  -1   5   1      337.67      351.85      3.35 o
   0   5   1     1308.99     1422.36     12.43 o
   1   5   1      337.38      360.32      3.90 o
   2   5   1      526.32      548.31      5.82 o
   3   5   1      241.08      230.13      4.11 o
   4   5   1       25.49       22.67      0.89 o
   5   5   1        2.79        3.58      0.57 o
   6   5   1       13.40       11.43      0.83 o
   7   5   1        3.20        2.44      0.76 o
   8   5   1        9.52        8.22      0.93 o
  -8   6   1       16.71       14.54      1.32 o
  -7   6   1       20.13       20.36      1.19 o
  -6   6   1       51.03       50.44      1.61 o
  -5   6   1       34.95       33.97      1.25 o
  -4   6   1      508.47      482.27      7.37 o
  -3   6   1       18.81       17.79      1.26 o
  -2   6   1      230.74      247.97      2.91 o
  -1   6   1       32.40       33.27      0.59 o
   0   6   1        0.37        2.34      1.04 o
   1   6   1       32.31       33.15      0.69 o
   2   6   1      230.67      251.41      2.93 o
   3   6   1       18.76       18.53      0.73 o
   4   6   1      508.68      482.74      6.94 o
   5   6   1       34.98       35.22      1.00 o
   6   6   1       51.07       49.43      1.58 o
   7   6   1       20.12       20.95      2.47 o
   8   6   1       16.72       14.65      1.74 o
  -7   7   1       16.22       15.19      0.88 o
  -6   7   1       95.77       87.32      2.25 o
  -5   7   1       35.15       36.33      1.35 o
  -4   7   1      263.08      260.22      3.42 o
  -3   7   1       21.33       19.70      0.90 o
  -2   7   1      228.98      216.49      2.80 o
  -1   7   1       20.69       17.98      0.47 o
   0   7   1      101.25      104.47      1.30 o
   1   7   1       20.66       18.03      0.52 o
   2   7   1      228.92      216.60      2.67 o
   3   7   1       21.31       19.53      0.95 o
   4   7   1      263.26      260.52      4.20 o
   5   7   1       35.19       35.86      2.27 o
   6   7   1       95.82       92.36      2.26 o
   7   7   1       16.23       15.74      1.09 o
  -7   8   1        3.96        4.48      0.69 o
  -6   8   1        0.28        1.06      0.53 o
  -5   8   1       58.86       56.58      1.50 o
  -4   8   1       57.29       54.44      1.27 o
  -3   8   1       33.70       29.32      1.34 o
  -2   8   1      180.99      174.06      2.44 o
  -1   8   1      144.10      138.21      1.68 o
   0   8   1       22.78       25.37      0.61 o
   1   8   1      144.20      135.16      1.64 o
   2   8   1      180.95      175.03      2.44 o
   3   8   1       33.68       29.93      1.17 o
   4   8   1       57.21       52.99      1.53 o
   5   8   1       58.78       56.13      1.67 o
   6   8   1        0.28        1.15      0.49 o
   7   8   1        3.98        5.27      1.18 o
  -6   9   1       18.78       20.43      1.66 o
  -5   9   1        6.62        5.52      0.89 o
  -4   9   1        1.16        0.56      0.42 o
  -3   9   1       61.96       61.18      1.35 o
  -2   9   1       24.46       22.51      0.82 o
  -1   9   1        6.30        5.34      0.46 o
   0   9   1        2.88        1.63      0.27 o
   1   9   1        6.30        5.39      0.35 o
   2   9   1       24.39       22.61      0.82 o
   3   9   1       62.19       58.85      1.32 o
   4   9   1        1.15        0.73      0.41 o
   5   9   1        6.57        6.55      0.79 o
   6   9   1       18.74       20.21      1.27 o
  -6  10   1        9.93        9.45      1.59 o
  -5  10   1        3.57        3.95      0.60 o
  -4  10   1       15.72       15.56      1.46 o
  -3  10   1        3.08        2.79      0.49 o
  -2  10   1       26.58       26.18      0.91 o
  -1  10   1       10.20        8.43      0.57 o
   0  10   1        5.67        4.67      0.99 o
   1  10   1       10.22        8.95      0.58 o
   2  10   1       26.63       25.30      0.88 o
   3  10   1        3.09        3.42      0.49 o
   4  10   1       15.71       16.30      0.84 o
   5  10   1        3.56        4.40      0.61 o
   6  10   1        9.91        9.10      0.83 o
  -5  11   1       11.52       11.65      0.84 o
  -4  11   1        7.62        7.84      0.70 o
  -3  11   1       20.86       20.18      0.88 o
  -2  11   1        2.48        1.47      0.45 o
  -1  11   1       20.12       19.18      0.82 o
   0  11   1       19.48       18.82      1.05 o
   1  11   1       20.13       19.04      0.81 o
   2  11   1        2.50        1.37      0.45 o
   3  11   1       20.87       19.19      0.88 o
   4  11   1        7.65        8.42      0.99 o
   5  11   1       11.56       11.47      1.01 o
  -4  12   1        0.37        0.65      0.54 o
  -3  12   1       15.19       18.81      0.94 o
  -2  12   1        9.99       13.26      0.78 o
  -1  12   1       15.73       17.29      1.11 o
   0  12   1       19.21       20.09      1.13 o
   1  12   1       15.69       15.73      1.07 o
   2  12   1        9.99       12.77      0.99 o
   3  12   1       15.22       17.34      1.77 o
   4  12   1        0.37        1.10      0.56 o
  -2  13   1        0.34       -0.65      0.65 o
  -1  13   1       31.31       39.61      1.60 o
   0  13   1       20.58       24.32      1.37 o
   1  13   1       31.32       38.76      1.63 o
   2  13   1        0.34        0.02      0.84 o
   0   0   2     2465.28     2418.27    116.03 o
   1   0   2      128.89      156.55      1.47 o
   2   0   2      121.66      150.99      2.18 o
   3   0   2     1867.22     1829.00     22.81 o
   4   0   2       35.96       35.24      1.69 o
   5   0   2        0.27        0.00      0.42 o
   6   0   2       56.31       62.37      2.16 o
   7   0   2        3.79        4.37      0.69 o
   8   0   2        3.26        3.58      0.73 o
   9   0   2        2.11        1.89      0.77 o
  -9   1   2        2.28        1.44      0.81 o
  -8   1   2       16.48       17.00      1.09 o
  -7   1   2       52.02       52.40      1.63 o
  -6   1   2      248.34      252.78      4.12 o
  -5   1   2       90.15       85.80      1.83 o
  -4   1   2     1088.40     1071.47     13.94 o
  -3   1   2      192.75      189.25      2.83 o
  -2   1   2     1306.08     1340.88     23.53 o
  -1   1   2     9350.47     9182.33    111.04 o
   0   1   2      106.45      116.17      1.26 o
   1   1   2     9351.69     8929.04    219.58 o
   2   1   2     1305.60     1325.34     11.62 o
   3   1   2      192.31      189.54      2.81 o
   4   1   2     1088.20     1099.08     13.96 o
   5   1   2       90.09       88.51      1.83 o
   6   1   2      248.39      249.85      4.08 o
   7   1   2       51.99       55.08      1.69 o
   8   1   2       16.47       16.86      1.11 o
   9   1   2        2.28        1.04      0.79 o
  -9   2   2        1.17        0.62      0.71 o
  -8   2   2        3.52        3.41      0.73 o
  -7   2   2        2.78        3.42      0.63 o
  -6   2   2       13.72       12.13      0.90 o
  -5   2   2      174.14      165.23      2.87 o
  -4   2   2      241.77      249.83      3.77 o
  -3   2   2      512.82      517.95      9.83 o
  -2   2   2      940.63      923.96     11.80 o
  -1   2   2     1257.54     1216.72     12.20 o
   0   2   2      844.21      863.63      8.73 o
   1   2   2     1259.59     1198.46     15.52 o
   2   2   2      941.58      932.62      8.23 o
   3   2   2      511.74      519.02      5.60 o
   4   2   2      242.03      248.46      4.60 o
   5   2   2      174.25      167.71      2.87 o
   6   2   2       13.70       13.52      0.81 o
   7   2   2        2.77        2.81      0.61 o
   8   2   2        3.52        3.47      0.74 o
   9   2   2        1.18       -0.67      1.07 o
  -8   3   2        4.82        2.95      0.73 o
  -7   3   2        1.74        1.07      0.57 o
  -6   3   2      137.46      127.44      2.59 o
  -5   3   2       28.99       31.38      1.13 o
  -4   3   2       15.63       13.13      0.95 o
  -3   3   2      220.22      229.20      4.20 o
  -2   3   2      342.51      351.72      4.81 o
  -1   3   2      293.94      295.93      2.75 o
   0   3   2      767.13      787.20      8.06 o
   1   3   2      294.36      293.61      3.35 o
   2   3   2      342.87      353.71      4.37 o
   3   3   2      220.23      230.15      2.37 o
   4   3   2       15.62       13.63      0.80 o
   5   3   2       28.85       32.17      1.07 o
   6   3   2      137.51      127.40      2.55 o
   7   3   2        1.74        1.40      0.56 o
   8   3   2        4.82        4.04      0.79 o
  -8   4   2        5.53        6.99      2.50 o
  -7   4   2        2.42        1.25      0.61 o
  -6   4   2        9.44        7.35      0.73 o
  -5   4   2       21.46       21.92      0.99 o
  -4   4   2      333.14      315.82      6.71 o
  -3   4   2      253.33      269.92      4.02 o
  -2   4   2      602.90      618.67      6.59 o
  -1   4   2      164.45      172.43      1.73 o
   0   4   2       85.91       81.04      1.11 o
   1   4   2      164.60      170.48      2.01 o
   2   4   2      603.08      618.49      6.48 o
   3   4   2      253.36      274.77      3.12 o
   4   4   2      333.07      317.45      3.80 o
   5   4   2       21.49       22.18      0.93 o
   6   4   2        9.41        9.51      0.73 o
   7   4   2        2.43        1.75      0.57 o
   8   4   2        5.57        4.94      1.12 o
  -8   5   2        0.93        0.92      0.55 o
  -7   5   2       15.86       12.47      0.95 o
  -6   5   2       27.02       26.92      2.61 o
  -5   5   2       41.38       38.70      1.85 o
  -4   5   2      123.19      112.97      2.25 o
  -3   5   2       52.45       52.80      1.06 o
  -2   5   2       52.90       55.57      1.14 o
  -1   5   2      873.00      914.59      8.13 o
   0   5   2       84.89       95.51      2.37 o
   1   5   2      873.21      917.53      9.45 o
   2   5   2       52.75       54.54      0.91 o
   3   5   2       52.30       52.57      0.93 o
   4   5   2      123.27      116.11      1.64 o
   5   5   2       41.39       41.29      1.05 o
   6   5   2       27.02       26.70      1.49 o
   7   5   2       15.87       15.35      0.99 o
   8   5   2        0.94        1.12      1.07 o
  -8   6   2       11.63       11.52      0.86 o
  -7   6   2       38.22       33.48      1.14 o
  -6   6   2        1.43        3.17      0.65 o
  -5   6   2       76.09       71.14      2.59 o
  -4   6   2       11.82       12.80      0.94 o
  -3   6   2      151.53      152.91      2.17 o
  -2   6   2      111.64      106.04      1.26 o
  -1   6   2       88.79       91.19      1.13 o
   0   6   2       17.22       24.25      0.50 o
   1   6   2       88.92       91.03      1.32 o
   2   6   2      111.79      105.12      1.65 o
   3   6   2      151.52      152.65      2.30 o
   4   6   2       11.83       13.33      0.95 o
   5   6   2       75.98       72.88      1.46 o
   6   6   2        1.44        0.86      0.53 o
   7   6   2       38.16       36.83      2.13 o
   8   6   2       11.62       13.75      1.63 o
  -7   7   2       11.55        9.31      0.88 o
  -6   7   2      110.02      104.35      2.37 o
  -5   7   2       49.25       47.69      1.25 o
  -4   7   2       54.55       55.46      1.42 o
  -3   7   2      172.15      172.38      2.44 o
  -2   7   2      183.99      174.94      2.56 o
  -1   7   2       62.39       61.03      0.89 o
   0   7   2       18.49       18.74      0.49 o
   1   7   2       62.45       61.46      1.07 o
   2   7   2      184.25      174.33      2.26 o
   3   7   2      172.30      174.95      4.69 o
   4   7   2       54.52       56.27      2.02 o
   5   7   2       49.25       48.16      1.22 o
   6   7   2      110.08      107.98      2.01 o
   7   7   2       11.54        7.69      1.29 o
  -7   8   2        0.54        0.95      0.55 o
  -6   8   2        8.59        7.58      0.83 o
  -5   8   2       12.88       10.56      0.70 o
  -4   8   2       14.05       14.04      0.72 o
  -3   8   2      101.21       94.86      1.68 o
  -2   8   2      149.99      142.91      2.14 o
  -1   8   2       12.07       11.85      1.20 o
   0   8   2      612.06      591.79      5.56 o
   1   8   2       12.05       11.53      0.57 o
   2   8   2      150.10      145.12      2.02 o
   3   8   2      101.29       95.13      2.07 o
   4   8   2       14.07       13.78      0.87 o
   5   8   2       12.83       12.24      0.87 o
   6   8   2        8.61       10.16      0.93 o
   7   8   2        0.54        2.47      1.07 o
  -6   9   2       13.94       13.83      1.09 o
  -5   9   2       19.62       19.92      0.94 o
  -4   9   2        2.82        2.00      0.49 o
  -3   9   2        0.22       -0.22      0.58 o
  -2   9   2       24.23       26.65      0.88 o
  -1   9   2       14.98       13.93      0.72 o
   0   9   2        5.31        3.71      0.33 o
   1   9   2       14.96       13.23      0.51 o
   2   9   2       24.16       26.25      0.85 o
   3   9   2        0.22       -0.17      0.49 o
   4   9   2        2.81        1.61      0.53 o
   5   9   2       19.61       19.96      1.13 o
   6   9   2       13.94       16.30      1.13 o
  -6  10   2        3.82        4.41      0.81 o
  -5  10   2        2.11        2.14      0.56 o
  -4  10   2        1.45        0.97      0.47 o
  -3  10   2       38.14       34.75      1.05 o
  -2  10   2       31.74       30.73      1.13 o
  -1  10   2       11.83       11.36      0.62 o
   0  10   2       85.39       70.30      1.38 o
   1  10   2       11.89       10.63      0.60 o
   2  10   2       31.75       28.30      0.94 o
   3  10   2       38.23       36.55      1.59 o
   4  10   2        1.46        0.61      0.46 o
   5  10   2        2.10        1.93      0.65 o
   6  10   2        3.80        4.71      0.71 o
  -5  11   2        2.58        2.32      0.65 o
  -4  11   2        3.15        3.61      0.60 o
  -3  11   2        5.10        4.93      0.59 o
  -2  11   2       11.32        9.83      0.68 o
  -1  11   2        0.34        0.41      0.39 o
   0  11   2       20.78       23.86      1.13 o
   1  11   2        0.34       -0.03      0.52 o
   2  11   2       11.32       10.58      0.67 o
   3  11   2        5.07        4.25      0.56 o
   4  11   2        3.12        3.34      0.71 o
   5  11   2        2.58        4.23      0.83 o
  -4  12   2       10.13       12.51      0.97 o
  -3  12   2        0.78        0.63      0.53 o
  -2  12   2       10.82       11.44      0.74 o
  -1  12   2       20.70       20.95      0.91 o
   0  12   2       27.87       32.59      1.43 o
   1  12   2       20.77       24.24      2.10 o
   2  12   2       10.80       11.01      1.51 o
   3  12   2        0.79        0.87      0.53 o
   4  12   2       10.10       12.64      2.64 o
  -2  13   2       19.88       25.85      1.06 o
  -1  13   2       13.64       15.63      1.13 o
   0  13   2        1.48        2.92      1.07 o
   1  13   2       13.60       16.87      1.15 o
   2  13   2       19.87       25.16      1.40 o
   1   0   3     6566.42     6556.89    161.25 o
   2   0   3      785.83      778.88      7.95 o
   3   0   3      268.97      271.22      3.83 o
   4   0   3      115.48      113.79      2.01 o
   5   0   3       36.22       37.46      1.13 o
   6   0   3        1.84        2.78      0.81 o
   7   0   3        0.97        1.61      0.61 o
   8   0   3       13.14       14.94      1.09 o
   9   0   3        7.74        7.63      1.46 o
  -9   1   3        0.81        1.34      0.77 o
  -8   1   3       16.28       18.08      1.13 o
  -7   1   3        4.17        4.37      0.69 o
  -6   1   3       57.18       59.12      1.62 o
  -5   1   3        6.94        6.68      0.57 o
  -4   1   3      456.15      459.52      6.32 o
  -3   1   3      258.90      284.54      6.98 o
  -2   1   3     2244.17     2300.60     27.50 o
  -1   1   3     3182.94     3117.44     37.95 o
   0   1   3     2088.85     2032.31     35.13 o
   1   1   3     3185.10     3074.68     27.24 o
   2   1   3     2245.28     2233.92     17.45 o
   3   1   3      259.58      291.26     19.07 o
   4   1   3      455.89      459.84      6.28 o
   5   1   3        6.95        6.92      0.93 o
   6   1   3       57.15       58.85      1.60 o
   7   1   3        4.18        5.30      0.70 o
   8   1   3       16.31       16.84      1.10 o
   9   1   3        0.81        0.17      1.01 o
  -9   2   3        1.49        2.05      0.79 o
  -8   2   3        5.48        4.99      0.79 o
  -7   2   3       93.52       89.27      2.21 o
  -6   2   3       42.72       40.77      1.33 o
  -5   2   3       73.70       79.84      1.79 o
  -4   2   3       73.39       67.40      1.49 o
  -3   2   3      685.84      694.96     13.01 o
  -2   2   3     1022.97     1068.97     15.02 o
  -1   2   3     2462.59     2439.44     24.31 o
   0   2   3     3380.88     3352.20     68.67 o
   1   2   3     2460.92     2426.68     42.16 o
   2   2   3     1023.40     1071.41      8.41 o
   3   2   3      686.16      703.23      6.36 o
   4   2   3       73.49       67.09      1.43 o
   5   2   3       73.71       79.94      2.03 o
   6   2   3       42.64       40.56      1.34 o
   7   2   3       93.57       90.98      2.18 o
   8   2   3        5.46        3.99      0.98 o
   9   2   3        1.49        3.25      1.23 o
  -8   3   3        9.28        8.72      0.72 o
  -7   3   3       13.16       14.45      0.99 o
  -6   3   3       28.23       28.04      1.19 o
  -5   3   3        2.76        2.99      0.98 o
  -4   3   3      177.78      192.30      4.47 o
  -3   3   3      262.92      273.27      4.00 o
  -2   3   3      200.51      202.15      2.42 o
  -1   3   3      653.73      678.19      7.66 o
   0   3   3     2459.42     2519.38     29.67 o
   1   3   3      654.04      682.28      6.99 o
   2   3   3      199.95      205.43      2.33 o
   3   3   3      262.96      284.07      2.43 o
   4   3   3      177.93      190.55      2.47 o
   5   3   3        2.78        2.69      0.49 o
   6   3   3       28.24       29.33      3.37 o
   7   3   3       13.17       13.40      0.94 o
   8   3   3        9.30        7.74      1.35 o
  -8   4   3        8.04        9.95      0.76 o
  -7   4   3       13.51       13.12      1.66 o
  -6   4   3        9.30        8.28      0.75 o
  -5   4   3       16.15       16.71      0.91 o
  -4   4   3       10.44        9.60      1.26 o
  -3   4   3      567.27      560.88      6.10 o
  -2   4   3      706.01      745.28      7.80 o
  -1   4   3      354.93      385.16      3.56 o
   0   4   3      187.01      211.00      2.42 o
   1   4   3      355.28      384.56      4.14 o
   2   4   3      705.84      738.05      7.69 o
   3   4   3      568.33      554.41      5.94 o
   4   4   3       10.46        9.29      0.40 o
   5   4   3       16.21       17.51      0.85 o
   6   4   3        9.33        9.11      0.74 o
   7   4   3       13.53       11.56      0.90 o
   8   4   3        8.02        9.09      1.46 o
  -8   5   3        2.91        2.96      0.62 o
  -7   5   3        4.46        6.43      0.61 o
  -6   5   3       10.75       10.36      0.67 o
  -5   5   3       16.80       18.49      0.93 o
  -4   5   3       12.72       11.77      0.93 o
  -3   5   3      277.30      271.23      3.72 o
  -2   5   3       92.83       85.94      2.03 o
  -1   5   3      731.58      757.54      6.84 o
   0   5   3       70.07       56.93      0.94 o
   1   5   3      731.38      768.74      7.94 o
   2   5   3       92.93       84.18      1.23 o
   3   5   3      277.04      270.82      3.29 o
   4   5   3       12.78       10.80      0.44 o
   5   5   3       16.80       18.32      0.73 o
   6   5   3       10.73       11.00      0.78 o
   7   5   3        4.48        5.95      1.23 o
   8   5   3        2.90        2.13      1.07 o
  -8   6   3       20.32       25.07      1.14 o
  -7   6   3        2.58        3.37      0.58 o
  -6   6   3       15.25       16.27      0.81 o
  -5   6   3       23.32       25.45      1.11 o
  -4   6   3      116.99      109.39      1.82 o
  -3   6   3       80.34       77.90      1.77 o
  -2   6   3      189.22      191.94      2.48 o
  -1   6   3       67.65       69.04      0.92 o
   0   6   3       99.13       94.06      1.38 o
   1   6   3       67.58       67.74      1.10 o
   2   6   3      188.88      189.24      2.35 o
   3   6   3       80.12       81.13      1.75 o
   4   6   3      117.02      109.38      2.92 o
   5   6   3       23.35       24.97      0.88 o
   6   6   3       15.27       16.98      1.00 o
   7   6   3        2.58        3.37      1.07 o
   8   6   3       20.33       22.05      1.96 o
  -7   7   3        0.29        0.24      0.48 o
  -6   7   3       11.06       10.65      0.91 o
  -5   7   3       97.82       92.28      2.14 o
  -4   7   3      275.01      256.97      3.81 o
  -3   7   3      350.21      339.27      4.31 o
  -2   7   3        5.64        5.21      0.43 o
  -1   7   3       16.84       18.87      0.48 o
   0   7   3       77.89       54.26      0.85 o
   1   7   3       16.86       18.95      0.59 o
   2   7   3        5.69        5.44      0.36 o
   3   7   3      350.28      344.13      3.99 o
   4   7   3      274.78      263.74      4.14 o
   5   7   3       97.82       89.88      1.72 o
   6   7   3       10.99       12.91      0.95 o
   7   7   3        0.28        0.28      0.90 o
  -7   8   3       12.78       11.14      0.87 o
  -6   8   3        1.48        0.91      0.61 o
  -5   8   3       39.97       39.93      1.17 o
  -4   8   3       25.96       25.79      0.92 o
  -3   8   3       26.05       25.08      0.86 o
  -2   8   3      121.15      116.60      1.87 o
  -1   8   3       92.17       86.56      1.49 o
   0   8   3      313.43      304.04      3.11 o
   1   8   3       92.44       87.24      1.42 o
   2   8   3      121.02      118.08      1.75 o
   3   8   3       26.04       25.36      1.09 o
   4   8   3       25.99       27.41      1.13 o
   5   8   3       39.94       43.99      1.55 o
   6   8   3        1.48        1.15      0.67 o
   7   8   3       12.75       12.06      1.57 o
  -6   9   3       12.30       13.14      1.07 o
  -5   9   3       20.03       22.40      0.95 o
  -4   9   3       17.47       16.83      1.35 o
  -3   9   3       24.46       25.45      0.93 o
  -2   9   3       92.28       87.78      1.62 o
  -1   9   3       99.98       90.45      1.60 o
   0   9   3       69.18       69.20      1.09 o
   1   9   3       99.95       92.53      1.83 o
   2   9   3       92.12       90.53      2.04 o
   3   9   3       24.45       22.81      1.68 o
   4   9   3       17.46       16.42      1.09 o
   5   9   3       20.04       20.43      1.68 o
   6   9   3       12.33       10.23      1.35 o
  -6  10   3        3.32        3.60      0.79 o
  -5  10   3        5.03        3.74      0.61 o
  -4  10   3        1.04        0.88      0.49 o
  -3  10   3        6.45        5.57      0.59 o
  -2  10   3       42.16       40.17      1.12 o
  -1  10   3       80.03       74.38      2.18 o
   0  10   3      140.43      137.03      2.12 o
   1  10   3       79.86       78.37      1.37 o
   2  10   3       42.24       38.98      1.08 o
   3  10   3        6.45        5.83      0.57 o
   4  10   3        1.04        0.06      0.79 o
   5  10   3        5.03        4.71      1.12 o
   6  10   3        3.32        3.98      0.81 o
  -5  11   3        4.93        6.90      1.06 o
  -4  11   3       20.50       22.64      1.01 o
  -3  11   3        1.66        1.10      0.50 o
  -2  11   3       31.21       31.45      1.03 o
  -1  11   3        4.63        4.51      0.53 o
   0  11   3       33.26       34.17      1.45 o
   1  11   3        4.63        4.17      0.71 o
   2  11   3       31.20       31.63      1.02 o
   3  11   3        1.67        1.14      0.49 o
   4  11   3       20.57       20.48      1.77 o
   5  11   3        4.94        5.72      0.81 o
  -4  12   3        1.17        1.00      0.54 o
  -3  12   3        4.05        4.15      0.62 o
  -2  12   3        2.17        2.01      0.75 o
  -1  12   3        4.58        4.45      0.56 o
   0  12   3       10.85        9.95      0.93 o
   1  12   3        4.57        4.67      0.75 o
   2  12   3        2.15        3.26      0.69 o
   3  12   3        4.04        2.45      0.71 o
   4  12   3        1.16        1.55      0.71 o
  -2  13   3        4.70        5.46      0.68 o
  -1  13   3        0.66        0.23      1.21 o
   0  13   3        0.05       -0.06      0.69 o
   1  13   3        0.64        0.60      0.70 o
   2  13   3        4.68        6.90      1.40 o
   0   0   4     1146.24     1057.18     26.92 o
   1   0   4      112.87      129.28      1.25 o
   2   0   4        4.90        8.55      0.77 o
   3   0   4       98.83       91.58      1.34 o
   4   0   4       97.18      101.43      1.46 o
   5   0   4       57.16       56.60      1.40 o
   6   0   4        0.29       -0.21      0.47 o
   7   0   4       12.43       14.25      0.94 o
   8   0   4        2.27        3.51      0.73 o
   9   0   4        0.22       -0.28      1.07 o
  -9   1   4        4.56        6.06      1.35 o
  -8   1   4       16.32       20.83      1.22 o
  -7   1   4       15.99       16.54      0.79 o
  -6   1   4        1.75        1.49      0.51 o
  -5   1   4        2.66        2.39      0.76 o
  -4   1   4      238.35      241.42      2.92 o
  -3   1   4      824.61      828.92      8.63 o
  -2   1   4      829.44      872.69     10.86 o
  -1   1   4      734.36      748.77      7.53 o
   0   1   4      851.93      836.01     12.56 o
   1   1   4      734.00      737.57     11.30 o
   2   1   4      829.18      865.47      7.63 o
   3   1   4      824.08      830.81      7.38 o
   4   1   4      238.23      244.75      2.86 o
   5   1   4        2.66        2.61      0.44 o
   6   1   4        1.75        2.38      0.90 o
   7   1   4       15.98       18.61      1.07 o
   8   1   4       16.32       19.53      1.80 o
   9   1   4        4.55        6.34      1.46 o
  -8   2   4        0.00        0.23      0.55 o
  -7   2   4      106.59       97.38      1.82 o
  -6   2   4       21.02       18.24      0.76 o
  -5   2   4      597.00      581.39      6.48 o
  -4   2   4       24.69       22.04      0.68 o
  -3   2   4      985.89     1026.56     15.08 o
  -2   2   4      522.22      566.29      7.31 o
  -1   2   4     1896.20     1943.27     24.08 o
   0   2   4       56.21       57.81      0.78 o
   1   2   4     1895.59     1965.95     15.26 o
   2   2   4      522.17      570.04      4.56 o
   3   2   4      986.44     1018.40      8.06 o
   4   2   4       24.66       21.48      0.68 o
   5   2   4      597.55      584.46      6.33 o
   6   2   4       21.07       19.25      0.98 o
   7   2   4      106.66      101.38      2.32 o
   8   2   4        0.00       -0.17      0.90 o
  -8   3   4        2.15        1.95      0.57 o
  -7   3   4        7.80        5.91      0.61 o
  -6   3   4       14.11       14.16      1.28 o
  -5   3   4       54.55       56.23      1.18 o
  -4   3   4       35.63       37.81      1.26 o
  -3   3   4       89.18      106.58      2.51 o
  -2   3   4      470.59      473.17      5.13 o
  -1   3   4      955.30      994.06     10.13 o
   0   3   4      172.13      167.15      1.93 o
   1   3   4      954.74      985.46     10.06 o
   2   3   4      470.19      477.26      4.38 o
   3   3   4       89.35      107.61      1.28 o
   4   3   4       35.55       37.87      0.64 o
   5   3   4       54.45       53.24      1.42 o
   6   3   4       14.19       13.19      0.85 o
   7   3   4        7.78        8.36      1.23 o
   8   3   4        2.15        2.08      1.12 o
  -8   4   4        2.69        3.30      0.60 o
  -7   4   4        0.64        0.11      0.43 o
  -6   4   4        1.00        0.87      0.42 o
  -5   4   4       46.73       44.29      1.33 o
  -4   4   4       19.03       19.10      0.85 o
  -3   4   4       72.00       65.85      1.43 o
  -2   4   4      285.86      292.53      3.41 o
  -1   4   4      245.36      243.63      2.82 o
   0   4   4       61.67       70.41      1.02 o
   1   4   4      245.53      244.98      2.77 o
   2   4   4      285.22      296.25      3.29 o
   3   4   4       71.97       64.29      0.92 o
   4   4   4       18.89       20.50      0.54 o
   5   4   4       46.86       44.65      1.77 o
   6   4   4        1.02        1.02      0.47 o
   7   4   4        0.64        1.12      0.95 o
   8   4   4        2.68        2.64      1.07 o
  -8   5   4       16.07       18.81      0.99 o
  -7   5   4       11.95       12.63      0.80 o
  -6   5   4        5.35        7.68      0.59 o
  -5   5   4       15.10       14.06      0.87 o
  -4   5   4       56.24       50.99      1.71 o
  -3   5   4      103.30       99.16      1.58 o
  -2   5   4      180.93      189.67      2.40 o
  -1   5   4      267.95      292.68      3.38 o
   0   5   4      350.65      349.95      3.89 o
   1   5   4      268.14      292.66      3.30 o
   2   5   4      181.03      186.53      2.28 o
   3   5   4      103.25      101.34      1.45 o
   4   5   4       56.17       51.44      0.88 o
   5   5   4       15.03       13.61      1.38 o
   6   5   4        5.35        5.95      1.07 o
   7   5   4       11.97       11.33      1.40 o
   8   5   4       16.10       17.23      1.80 o
  -8   6   4        9.54        9.17      0.80 o
  -7   6   4        8.73        8.43      0.93 o
  -6   6   4       16.09       15.99      0.84 o
  -5   6   4        1.54        2.71      0.57 o
  -4   6   4       76.13       69.31      1.38 o
  -3   6   4       47.65       44.48      1.03 o
  -2   6   4       12.23       11.87      0.56 o
  -1   6   4      121.15      125.75      1.43 o
   0   6   4       10.90       10.60      0.60 o
   1   6   4      120.90      123.25      1.69 o
   2   6   4       12.23       11.58      0.51 o
   3   6   4       47.64       45.35      0.91 o
   4   6   4       76.07       71.98      1.29 o
   5   6   4        1.56        1.81      0.42 o
   6   6   4       16.08       15.38      0.97 o
   7   6   4        8.71        7.18      1.23 o
   8   6   4        9.53        7.85      1.46 o
  -7   7   4        2.20        1.12      0.55 o
  -6   7   4        4.65        4.20      0.75 o
  -5   7   4       27.38       28.33      1.20 o
  -4   7   4        8.95        8.64      0.60 o
  -3   7   4       41.77       43.38      1.11 o
  -2   7   4      140.95      132.00      2.09 o
  -1   7   4       11.77       10.60      0.50 o
   0   7   4       16.07       14.39      0.54 o
   1   7   4       11.75       10.89      1.40 o
   2   7   4      140.96      134.43      1.86 o
   3   7   4       41.71       44.81      0.96 o
   4   7   4        8.89        8.72      0.67 o
   5   7   4       27.48       27.08      1.21 o
   6   7   4        4.66        4.20      1.09 o
   7   7   4        2.21        2.02      1.01 o
  -7   8   4        1.09        2.25      0.76 o
  -6   8   4        1.61        0.95      0.67 o
  -5   8   4       50.30       47.17      1.58 o
  -4   8   4       10.70       11.80      0.70 o
  -3   8   4      144.73      137.82      2.17 o
  -2   8   4      157.05      149.43      2.21 o
  -1   8   4       84.34       83.63      1.47 o
   0   8   4      383.59      374.63      3.72 o
   1   8   4       84.09       82.36      1.40 o
   2   8   4      157.13      149.51      2.09 o
   3   8   4      144.66      138.33      2.60 o
   4   8   4       10.71       11.60      0.79 o
   5   8   4       50.30       50.28      1.63 o
   6   8   4        1.61        1.86      1.21 o
   7   8   4        1.08        0.34      1.01 o
  -6   9   4       19.77       20.83      3.00 o
  -5   9   4       16.36       18.47      0.91 o
  -4   9   4       47.02       46.92      1.26 o
  -3   9   4       31.01       30.62      1.11 o
  -2   9   4       26.87       25.48      0.89 o
  -1   9   4       50.92       55.03      1.23 o
   0   9   4        0.01        0.46      0.61 o
   1   9   4       50.90       55.72      0.98 o
   2   9   4       26.85       24.84      0.78 o
   3   9   4       30.98       30.45      1.21 o
   4   9   4       47.00       47.52      2.19 o
   5   9   4       16.35       20.73      1.17 o
   6   9   4       19.75       20.02      1.25 o
  -6  10   4       15.87       14.25      1.74 o
  -5  10   4        8.52        9.13      0.76 o
  -4  10   4       21.01       20.57      0.96 o
  -3  10   4        4.44        4.90      0.56 o
  -2  10   4      108.67      105.99      2.14 o
  -1  10   4       26.19       24.32      0.87 o
   0  10   4       12.28       14.09      1.02 o
   1  10   4       26.26       23.95      1.53 o
   2  10   4      108.69      105.60      1.84 o
   3  10   4        4.46        6.68      1.12 o
   4  10   4       21.00       20.54      1.68 o
   5  10   4        8.54        6.56      1.29 o
   6  10   4       15.90       16.66      1.23 o
  -5  11   4        0.18        0.61      0.54 o
  -4  11   4       10.22       12.49      0.80 o
  -3  11   4        0.02       -0.08      0.45 o
  -2  11   4        0.81        0.85      0.44 o
  -1  11   4        5.59        4.93      0.58 o
   0  11   4       47.78       50.09      1.50 o
   1  11   4        5.59        5.89      0.77 o
   2  11   4        0.81        0.16      0.43 o
   3  11   4        0.03       -0.10      0.53 o
   4  11   4       10.20       12.87      1.03 o
   5  11   4        0.18        0.33      0.98 o
  -4  12   4        1.56        1.68      1.07 o
  -3  12   4        8.11        8.35      0.96 o
  -2  12   4        0.87        0.70      0.83 o
  -1  12   4        5.15        5.30      0.75 o
   0  12   4        4.52        6.17      0.81 o
   1  12   4        5.20        5.34      0.78 o
   2  12   4        0.86       -0.73      0.84 o
   3  12   4        8.15       10.22      0.91 o
  -2  13   4        1.58        1.80      0.57 o
  -1  13   4       11.37       12.79      1.09 o
   0  13   4        5.89        5.86      0.89 o
   1  13   4       11.39       13.80      1.57 o
   2  13   4        1.59        1.12      1.07 o
   1   0   5       27.20       24.14      0.37 o
   2   0   5        0.32        0.19      0.12 o
   3   0   5       23.51       29.65      0.59 o
   4   0   5       18.98       21.24      2.19 o
   5   0   5        4.18        3.69      0.45 o
   6   0   5       17.51       16.39      1.58 o
   7   0   5       14.03       14.02      0.93 o
   8   0   5        0.02        0.22      0.95 o
   9   0   5        2.72        4.88      1.40 o
  -8   1   5       12.46       12.91      1.57 o
  -7   1   5        5.33        6.26      0.57 o
  -6   1   5       92.63       94.30      1.83 o
  -5   1   5      248.29      246.85      3.10 o
  -4   1   5      149.73      147.02      2.40 o
  -3   1   5       39.37       45.42      1.24 o
  -2   1   5      283.49      296.19      4.02 o
  -1   1   5     1162.84     1162.31     11.61 o
   0   1   5        1.61        2.47      0.31 o
   1   1   5     1162.85     1153.45     10.07 o
   2   1   5      283.65      300.33      2.49 o
   3   1   5       39.34       43.50      0.64 o
   4   1   5      149.91      147.35      1.88 o
   5   1   5      247.95      246.37      3.01 o
   6   1   5       92.73       92.90      2.05 o
   7   1   5        5.34        5.61      0.71 o
   8   1   5       12.50       12.96      1.57 o
  -8   2   5        8.20        9.00      0.72 o
  -7   2   5        6.32        6.04      0.60 o
  -6   2   5       35.49       33.97      0.98 o
  -5   2   5       92.30       90.03      1.53 o
  -4   2   5      332.29      338.60      3.96 o
  -3   2   5      101.18      103.37      2.03 o
  -2   2   5      387.62      414.52      5.52 o
  -1   2   5      570.80      565.58      7.24 o
   0   2   5      310.98      331.70      3.03 o
   1   2   5      570.77      567.33      4.55 o
   2   2   5      387.40      419.59      3.40 o
   3   2   5      101.25      102.89      1.04 o
   4   2   5      332.13      344.82      3.32 o
   5   2   5       92.26       88.41      1.84 o
   6   2   5       35.38       35.38      1.20 o
   7   2   5        6.35        4.66      1.12 o
   8   2   5        8.20        6.23      1.35 o
  -8   3   5        7.26        6.10      0.67 o
  -7   3   5        7.12        6.48      0.83 o
  -6   3   5      133.08      125.16      2.04 o
  -5   3   5       90.66       91.57      1.58 o
  -4   3   5      104.00      111.79      2.10 o
  -3   3   5      305.31      302.65      4.36 o
  -2   3   5      107.42      104.97      1.81 o
  -1   3   5     1675.90     1744.78     17.74 o
   0   3   5      299.42      314.82      3.41 o
   1   3   5     1675.90     1777.33     30.25 o
   2   3   5      107.23      106.60      1.20 o
   3   3   5      305.45      309.08      3.01 o
   4   3   5      104.09      112.99      1.41 o
   5   3   5       90.61       91.79      1.87 o
   6   3   5      133.20      122.08      3.77 o
   7   3   5        7.10        5.44      1.18 o
   8   3   5        7.28        5.61      1.23 o
  -8   4   5        1.07        1.19      0.56 o
  -7   4   5        0.03       -0.02      0.43 o
  -6   4   5       27.45       24.40      0.90 o
  -5   4   5      107.53      101.40      2.12 o
  -4   4   5       29.90       27.46      0.97 o
  -3   4   5      274.18      268.14      5.65 o
  -2   4   5      430.93      451.75      4.95 o
  -1   4   5       71.68       73.05      1.11 o
   0   4   5       68.65       77.58      1.11 o
   1   4   5       71.73       72.58      1.05 o
   2   4   5      430.84      445.03      4.88 o
   3   4   5      274.26      267.24      2.72 o
   4   4   5       29.79       27.69      0.62 o
   5   4   5      107.53      101.85      1.68 o
   6   4   5       27.42       21.33      1.52 o
   7   4   5        0.03        1.18      0.90 o
   8   4   5        1.07        1.63      1.12 o
  -8   5   5       13.68       15.70      0.92 o
  -7   5   5       15.93       17.38      0.88 o
  -6   5   5        2.49        2.62      0.48 o
  -5   5   5       11.95       11.51      0.79 o
  -4   5   5       78.12       82.74      1.85 o
  -3   5   5       22.12       22.72      0.73 o
  -2   5   5       84.55       89.99      1.41 o
  -1   5   5      128.77      121.48      1.68 o
   0   5   5       38.03       34.04      0.72 o
   1   5   5      128.65      122.58      1.61 o
   2   5   5       84.90       93.61      1.43 o
   3   5   5       22.04       23.09      0.56 o
   4   5   5       78.17       83.71      1.20 o
   5   5   5       11.98       12.34      0.60 o
   6   5   5        2.48        2.97      0.95 o
   7   5   5       15.93       19.47      1.63 o
   8   5   5       13.68       16.33      1.80 o
  -8   6   5        2.97        3.06      1.43 o
  -7   6   5        0.62        0.40      0.50 o
  -6   6   5        2.62        3.21      0.61 o
  -5   6   5       23.22       22.59      2.16 o
  -4   6   5       40.75       40.03      1.26 o
  -3   6   5       24.83       22.90      0.78 o
  -2   6   5       79.24       85.63      1.41 o
  -1   6   5      115.00      114.78      1.66 o
   0   6   5        6.33        6.34      0.35 o
   1   6   5      114.90      111.22      1.59 o
   2   6   5       79.27       84.03      1.30 o
   3   6   5       25.00       22.92      0.66 o
   4   6   5       40.74       41.45      0.82 o
   5   6   5       23.30       22.26      1.07 o
   6   6   5        2.63        1.98      0.65 o
   7   6   5        0.62        0.84      0.90 o
   8   6   5        2.96        4.71      1.29 o
  -7   7   5        9.66        9.48      0.79 o
  -6   7   5       29.15       33.62      1.41 o
  -5   7   5       27.25       25.97      1.19 o
  -4   7   5       12.91       12.54      1.18 o
  -3   7   5       87.62       81.92      1.85 o
  -2   7   5      187.19      186.22      2.53 o
  -1   7   5       17.04       17.77      0.99 o
   0   7   5        6.58        5.65      0.39 o
   1   7   5       17.01       17.02      0.59 o
   2   7   5      187.40      184.60      2.40 o
   3   7   5       87.67       86.32      1.41 o
   4   7   5       12.88       11.81      1.35 o
   5   7   5       27.26       28.19      2.05 o
   6   7   5       29.11       28.94      1.33 o
   7   7   5        9.65       10.49      1.51 o
  -7   8   5       26.14       24.50      1.53 o
  -6   8   5       20.82       23.46      1.25 o
  -5   8   5       51.20       51.85      1.64 o
  -4   8   5       28.71       29.38      1.00 o
  -3   8   5      179.60      178.48      2.61 o
  -2   8   5       13.20       13.26      0.66 o
  -1   8   5      396.15      387.10      4.83 o
   0   8   5       26.58       26.40      1.13 o
   1   8   5      396.39      389.52      4.52 o
   2   8   5       13.30       14.35      0.62 o
   3   8   5      179.52      179.02      3.04 o
   4   8   5       28.71       26.61      1.68 o
   5   8   5       51.16       50.11      2.19 o
   6   8   5       20.78       21.80      1.68 o
   7   8   5       26.14       27.78      2.13 o
  -6   9   5        3.45        3.31      0.77 o
  -5   9   5        7.28        8.59      1.07 o
  -4   9   5        1.30        2.01      0.52 o
  -3   9   5        1.04        0.57      0.43 o
  -2   9   5       18.34       17.84      0.79 o
  -1   9   5      480.73      455.70      5.36 o
   0   9   5       60.73       56.85      1.21 o
   1   9   5      480.82      461.20      5.31 o
   2   9   5       18.25       17.47      0.70 o
   3   9   5        1.04        1.35      0.84 o
   4   9   5        1.30        0.73      0.84 o
   5   9   5        7.31        7.43      0.83 o
   6   9   5        3.46        4.23      0.81 o
  -5  10   5        4.21        3.98      0.75 o
  -4  10   5       12.25       13.15      1.02 o
  -3  10   5        1.50        1.47      0.49 o
  -2  10   5       37.02       35.63      1.06 o
  -1  10   5       34.67       31.45      0.98 o
   0  10   5        5.22        3.19      0.46 o
   1  10   5       34.70       32.32      1.05 o
   2  10   5       37.15       36.76      1.30 o
   3  10   5        1.50        1.63      0.90 o
   4  10   5       12.28       14.03      1.46 o
   5  10   5        4.20        5.03      0.90 o
  -5  11   5        4.27        3.93      1.29 o
  -4  11   5        4.48        5.63      0.66 o
  -3  11   5        5.15        3.38      0.56 o
  -2  11   5       13.26       12.89      0.75 o
  -1  11   5        2.70        1.67      0.44 o
   0  11   5       17.98       21.65      1.06 o
   1  11   5        2.69        2.55      0.66 o
   2  11   5       13.23       14.48      1.51 o
   3  11   5        5.16        3.97      0.67 o
   4  11   5        4.51        5.89      1.23 o
   5  11   5        4.28        4.04      1.18 o
  -3  12   5        0.41        0.01      0.48 o
  -2  12   5        2.27        2.18      0.54 o
  -1  12   5        6.59        8.00      0.67 o
   0  12   5       10.35       12.60      0.99 o
   1  12   5        6.60        7.74      1.35 o
   2  12   5        2.28        2.30      0.95 o
   3  12   5        0.40        0.28      0.95 o
  -1  13   5        3.43        3.81      1.09 o
   0  13   5        0.06        0.28      1.07 o
   1  13   5        3.42        4.43      1.18 o
   0   0   6      482.18      529.28      8.69 o
   1   0   6       53.28       57.38      0.67 o
   2   0   6       20.69       20.36      0.56 o
   3   0   6        4.82        4.78      0.35 o
   4   0   6       16.17       14.51      0.50 o
   5   0   6      105.35       97.29      1.52 o
   6   0   6        0.03       -0.44      0.44 o
   7   0   6       75.98       80.95      3.15 o
   8   0   6       71.97       77.44      3.32 o
  -8   1   6       16.84       20.20      1.91 o
  -7   1   6       20.79       21.14      1.52 o
  -6   1   6       35.69       37.83      0.98 o
  -5   1   6      104.91       99.98      1.59 o
  -4   1   6      343.78      333.13      3.83 o
  -3   1   6      353.20      356.84      4.92 o
  -2   1   6      605.98      609.94      6.42 o
  -1   1   6      882.55      900.93      9.14 o
   0   1   6      429.45      463.33      4.78 o
   1   1   6      882.39      904.15      9.11 o
   2   1   6      605.29      619.48      5.92 o
   3   1   6      353.01      365.02      3.05 o
   4   1   6      344.34      331.23      3.73 o
   5   1   6      104.80      100.21      1.68 o
   6   1   6       35.75       36.85      1.60 o
   7   1   6       20.82       21.50      1.80 o
   8   1   6       16.80       19.02      1.91 o
  -8   2   6       34.15       35.14      2.25 o
  -7   2   6       25.13       23.03      0.91 o
  -6   2   6       11.23       10.55      0.60 o
  -5   2   6       69.70       72.60      1.51 o
  -4   2   6        1.11        0.69      0.31 o
  -3   2   6      270.43      277.42      3.97 o
  -2   2   6      536.35      546.88      8.57 o
  -1   2   6       82.59       80.09      1.10 o
   0   2   6        6.87        7.86      0.23 o
   1   2   6       82.98       77.29      3.13 o
   2   2   6      536.70      558.55      4.99 o
   3   2   6      270.42      274.69      2.38 o
   4   2   6        1.12        0.74      0.17 o
   5   2   6       69.81       73.15      1.62 o
   6   2   6       11.19        8.42      1.12 o
   7   2   6       25.19       23.24      1.85 o
   8   2   6       34.11       31.72      2.30 o
  -8   3   6        9.00        7.20      0.84 o
  -7   3   6       10.95       10.87      0.69 o
  -6   3   6       20.42       21.37      0.98 o
  -5   3   6       42.72       39.00      0.99 o
  -4   3   6      261.90      265.82      4.02 o
  -3   3   6      268.07      292.10      4.21 o
  -2   3   6      383.84      415.32      5.62 o
  -1   3   6     1019.00     1070.38     13.50 o
   0   3   6       12.96       10.73      0.56 o
   1   3   6     1019.67     1083.64      9.44 o
   2   3   6      383.70      416.65      3.43 o
   3   3   6      268.19      290.87      2.50 o
   4   3   6      261.88      265.47      2.75 o
   5   3   6       42.75       43.37      1.97 o
   6   3   6       20.46       21.44      1.63 o
   7   3   6       10.93        9.20      1.23 o
   8   3   6        8.97        8.08      1.46 o
  -8   4   6        8.98        9.11      0.77 o
  -7   4   6        2.72        2.92      0.55 o
  -6   4   6        6.78        6.87      0.62 o
  -5   4   6        4.45        3.84      0.62 o
  -4   4   6       40.34       39.33      1.18 o
  -3   4   6      319.79      352.55      5.02 o
  -2   4   6       50.07       55.50      1.25 o
  -1   4   6      884.00      948.00      9.88 o
   0   4   6      447.83      495.53      5.30 o
   1   4   6      883.67      960.42     10.66 o
   2   4   6       50.04       54.57      0.79 o
   3   4   6      319.94      351.95      3.44 o
   4   4   6       40.34       39.49      0.92 o
   5   4   6        4.47        4.36      0.55 o
   6   4   6        6.71        6.73      1.01 o
   7   4   6        2.73        2.47      1.01 o
   8   4   6        8.97        9.48      1.51 o
  -8   5   6        4.56        4.89      0.67 o
  -7   5   6        3.79        4.28      0.61 o
  -6   5   6       18.36       18.04      0.84 o
  -5   5   6       14.23       10.06      0.75 o
  -4   5   6       56.42       57.87      1.63 o
  -3   5   6       37.20       37.12      1.13 o
  -2   5   6      149.58      151.95      2.07 o
  -1   5   6      410.06      434.04      4.85 o
   0   5   6       33.30       28.46      0.66 o
   1   5   6      410.44      442.52      4.79 o
   2   5   6      149.61      152.77      1.94 o
   3   5   6       37.17       37.64      0.79 o
   4   5   6       56.42       58.03      1.25 o
   5   5   6       14.28       11.25      0.59 o
   6   5   6       18.30       17.79      1.57 o
   7   5   6        3.78        4.99      1.18 o
   8   5   6        4.58        4.26      1.29 o
  -7   6   6        3.70        3.79      0.62 o
  -6   6   6        8.94        8.99      0.82 o
  -5   6   6        7.98        7.79      0.73 o
  -4   6   6       17.82       16.52      1.21 o
  -3   6   6       81.59       74.24      1.40 o
  -2   6   6       22.32       22.24      0.70 o
  -1   6   6      169.43      162.21      2.17 o
   0   6   6       28.79       30.37      0.74 o
   1   6   6      169.65      161.71      2.09 o
   2   6   6       22.36       21.57      0.62 o
   3   6   6       81.57       74.72      1.24 o
   4   6   6       17.83       17.98      0.68 o
   5   6   6        7.94        7.96      0.69 o
   6   6   6        8.93        8.03      1.04 o
   7   6   6        3.70        2.97      1.07 o
  -7   7   6        2.51        2.82      0.63 o
  -6   7   6       15.58       15.08      1.02 o
  -5   7   6        0.07       -0.47      0.47 o
  -4   7   6       99.75      103.75      2.28 o
  -3   7   6       24.10       23.78      0.83 o
  -2   7   6       89.07       83.69      1.47 o
  -1   7   6      163.72      158.27      2.20 o
   0   7   6        8.02        8.68      0.46 o
   1   7   6      163.21      160.91      2.15 o
   2   7   6       89.18       83.84      1.38 o
   3   7   6       24.00       23.69      0.90 o
   4   7   6       99.78      103.50      1.73 o
   5   7   6        0.07        0.05      0.51 o
   6   7   6       15.58       15.73      1.05 o
   7   7   6        2.52        2.92      1.12 o
  -7   8   6       10.38        9.90      1.09 o
  -6   8   6        8.45        9.92      0.94 o
  -5   8   6       41.95       41.94      2.41 o
  -4   8   6       18.60       17.23      0.87 o
  -3   8   6        2.34        2.04      0.44 o
  -2   8   6       12.40       10.75      0.61 o
  -1   8   6       84.83       86.20      1.53 o
   0   8   6       62.25       65.96      1.26 o
   1   8   6       84.74       92.67      1.52 o
   2   8   6       12.36       11.64      0.57 o
   3   8   6        2.35        2.61      0.73 o
   4   8   6       18.65       18.45      1.05 o
   5   8   6       41.92       42.50      1.55 o
   6   8   6        8.47       10.14      0.95 o
   7   8   6       10.35       10.72      1.57 o
  -6   9   6        9.85       10.45      1.88 o
  -5   9   6       16.01       19.57      1.14 o
  -4   9   6       63.04       64.12      1.51 o
  -3   9   6       84.34       81.94      1.64 o
  -2   9   6       89.77       85.45      1.64 o
  -1   9   6      232.33      228.40      5.09 o
   0   9   6       77.38       71.02      1.84 o
   1   9   6      232.22      231.69      3.03 o
   2   9   6       89.78       90.79      1.92 o
   3   9   6       84.32       83.17      2.98 o
   4   9   6       63.04       69.51      2.70 o
   5   9   6       16.00       20.93      2.75 o
   6   9   6        9.85       10.83      1.21 o
  -5  10   6       16.18       14.68      1.10 o
  -4  10   6       15.51       16.80      1.12 o
  -3  10   6        7.23        7.72      0.65 o
  -2  10   6        4.40        3.51      0.55 o
  -1  10   6        0.08        0.25      0.38 o
   0  10   6        4.10        4.88      0.79 o
   1  10   6        0.08       -0.18      0.35 o
   2  10   6        4.42        3.37      0.95 o
   3  10   6        7.23       11.50      1.35 o
   4  10   6       15.52       16.05      1.46 o
   5  10   6       16.20       14.08      1.09 o
  -4  11   6        6.35        8.71      0.75 o
  -3  11   6        1.33        0.50      0.48 o
  -2  11   6       19.96       20.22      1.21 o
  -1  11   6        3.06        3.23      0.50 o
   0  11   6       33.09       34.19      1.03 o
   1  11   6        3.10        2.30      1.01 o
   2  11   6       19.94       22.62      1.68 o
   3  11   6        1.36        2.08      1.01 o
   4  11   6        6.35        8.58      1.40 o
  -3  12   6        3.54        2.25      0.58 o
  -2  12   6        2.45        2.53      0.78 o
  -1  12   6        0.75        0.58      0.44 o
   0  12   6       10.26       10.94      1.85 o
   1  12   6        0.75        0.22      0.90 o
   2  12   6        2.45        1.35      0.95 o
   3  12   6        3.57        2.13      1.12 o
   0  13   6        0.82        0.84      1.01 o
   1   0   7     1151.67     1155.45     10.10 o
   2   0   7      440.96      450.06      4.12 o
   3   0   7      410.22      397.09      3.75 o
   4   0   7       72.57       61.99      1.04 o
   5   0   7      375.22      377.21      4.34 o
   6   0   7        0.89        1.19      0.48 o
   7   0   7       25.50       27.50      1.91 o
   8   0   7        0.44        0.39      1.07 o
  -8   1   7        4.52        2.97      1.23 o
  -7   1   7       12.00       16.44      1.57 o
  -6   1   7       66.50       70.03      1.36 o
  -5   1   7       24.47       24.75      0.76 o
  -4   1   7       90.17       87.27      1.35 o
  -3   1   7       52.70       58.20      1.23 o
  -2   1   7      192.63      193.90      2.32 o
  -1   1   7      461.31      488.75      5.12 o
   0   1   7      503.32      481.89      4.99 o
   1   1   7      461.19      485.17      5.06 o
   2   1   7      192.26      196.95      1.96 o
   3   1   7       52.80       58.57      0.69 o
   4   1   7       90.24       87.62      1.28 o
   5   1   7       24.48       25.39      0.69 o
   6   1   7       66.52       68.63      2.75 o
   7   1   7       12.02       16.16      1.63 o
   8   1   7        4.54        3.59      1.18 o
  -8   2   7        9.62        7.35      1.35 o
  -7   2   7       10.02        7.12      0.77 o
  -6   2   7       16.45       18.21      1.14 o
  -5   2   7       46.66       48.15      1.44 o
  -4   2   7       98.75      101.38      1.97 o
  -3   2   7      183.10      199.61      3.07 o
  -2   2   7       85.40       89.45      1.56 o
  -1   2   7       79.98       88.93      1.23 o
   0   2   7       57.70       62.89      0.78 o
   1   2   7       79.90       89.45      1.43 o
   2   2   7       85.38       83.68      2.76 o
   3   2   7      182.97      202.98      2.92 o
   4   2   7       98.96      101.76      1.23 o
   5   2   7       46.63       46.35      2.02 o
   6   2   7       16.52       17.90      1.57 o
   7   2   7       10.02        8.42      1.29 o
   8   2   7        9.65       10.21      1.46 o
  -8   3   7       14.60       16.38      1.09 o
  -7   3   7        4.45        4.00      0.60 o
  -6   3   7       67.61       63.01      1.38 o
  -5   3   7       12.52       13.03      0.64 o
  -4   3   7       11.51       14.75      0.74 o
  -3   3   7      117.69      120.46      2.14 o
  -2   3   7       15.86       16.68      0.70 o
  -1   3   7        4.47        5.33      0.38 o
   0   3   7        8.90        6.11      0.57 o
   1   3   7        4.46        5.49      0.21 o
   2   3   7       16.00       15.26      0.37 o
   3   3   7      117.65      119.88      1.18 o
   4   3   7       11.57       13.11      0.96 o
   5   3   7       12.52       12.91      1.18 o
   6   3   7       67.63       65.77      2.64 o
   7   3   7        4.45        4.71      1.12 o
   8   3   7       14.60       13.52      1.68 o
  -8   4   7        0.70        0.32      0.81 o
  -7   4   7        5.91        7.34      0.67 o
  -6   4   7        6.87        7.39      0.58 o
  -5   4   7       53.20       52.44      1.48 o
  -4   4   7       56.60       53.91      1.42 o
  -3   4   7      261.40      265.07      4.00 o
  -2   4   7      232.05      253.92      3.78 o
  -1   4   7      206.53      217.49      3.28 o
   0   4   7      332.57      372.34      4.10 o
   1   4   7      206.73      222.57      2.55 o
   2   4   7      232.03      254.14      2.54 o
   3   4   7      261.08      264.58      3.77 o
   4   4   7       56.71       55.33      1.10 o
   5   4   7       53.18       53.09      1.49 o
   6   4   7        6.90        5.78      1.01 o
   7   4   7        5.88        5.50      1.12 o
   8   4   7        0.70        1.68      1.18 o
  -8   5   7        0.74        0.76      0.71 o
  -7   5   7       10.84       11.31      0.77 o
  -6   5   7       31.20       30.52      1.04 o
  -5   5   7       28.08       26.46      1.12 o
  -4   5   7       12.89       11.62      0.77 o
  -3   5   7       87.91       89.57      3.12 o
  -2   5   7       48.44       51.42      1.52 o
  -1   5   7        7.63        7.52      0.41 o
   0   5   7        4.41        3.14      0.30 o
   1   5   7        7.62        7.56      0.38 o
   2   5   7       48.44       50.18      0.79 o
   3   5   7       87.91       91.09      1.47 o
   4   5   7       12.87       11.35      0.56 o
   5   5   7       28.04       27.87      0.87 o
   6   5   7       31.20       32.62      1.96 o
   7   5   7       10.84       11.05      1.46 o
   8   5   7        0.74        2.19      1.18 o
  -7   6   7        0.77        0.47      0.51 o
  -6   6   7       15.34       12.86      0.95 o
  -5   6   7       12.56       14.75      0.94 o
  -4   6   7        4.20        4.28      0.81 o
  -3   6   7       10.46       12.28      0.77 o
  -2   6   7       95.89       95.62      1.81 o
  -1   6   7      212.17      210.33      2.65 o
   0   6   7        5.78        6.52      0.51 o
   1   6   7      212.04      205.29      2.56 o
   2   6   7       95.75       99.30      1.46 o
   3   6   7       10.46       12.86      0.58 o
   4   6   7        4.16        6.42      1.33 o
   5   6   7       12.55       15.14      1.07 o
   6   6   7       15.43       13.28      0.95 o
   7   6   7        0.78        0.45      0.95 o
  -7   7   7        4.41        4.63      0.76 o
  -6   7   7       20.25       19.59      1.16 o
  -5   7   7       18.36       17.61      1.09 o
  -4   7   7      125.43      124.35      2.93 o
  -3   7   7       53.82       56.14      1.56 o
  -2   7   7      103.84       96.84      1.65 o
  -1   7   7      113.46      109.43      1.73 o
   0   7   7       46.59       43.47      1.17 o
   1   7   7      113.64      111.33      1.67 o
   2   7   7      103.88       99.63      3.35 o
   3   7   7       53.83       54.84      1.16 o
   4   7   7      125.45      124.26      2.09 o
   5   7   7       18.34       17.21      1.01 o
   6   7   7       20.28       20.20      1.15 o
   7   7   7        4.42        4.71      1.23 o
  -6   8   7       14.79       17.14      1.12 o
  -5   8   7       36.17       36.58      1.46 o
  -4   8   7       53.17       51.06      1.59 o
  -3   8   7       55.48       51.92      1.25 o
  -2   8   7       45.86       42.52      2.60 o
  -1   8   7      114.51      106.03      1.74 o
   0   8   7       10.94        7.78      0.51 o
   1   8   7      114.61      106.43      1.68 o
   2   8   7       45.93       44.65      1.27 o
   3   8   7       55.52       53.42      4.27 o
   4   8   7       53.09       53.36      1.61 o
   5   8   7       36.14       37.18      1.47 o
   6   8   7       14.77       15.99      1.13 o
  -6   9   7       10.99       10.46      1.05 o
  -5   9   7       10.70       11.32      0.96 o
  -4   9   7       20.73       21.56      1.49 o
  -3   9   7       78.49       78.63      1.60 o
  -2   9   7       31.86       32.16      0.98 o
  -1   9   7       12.67       15.88      0.93 o
   0   9   7        1.24        0.64      0.36 o
   1   9   7       12.73       15.87      0.88 o
   2   9   7       31.84       32.40      1.16 o
   3   9   7       78.51       82.87      2.98 o
   4   9   7       20.67       22.09      1.19 o
   5   9   7       10.67       11.11      0.95 o
   6   9   7       10.97       10.44      2.86 o
  -5  10   7       18.14       19.48      1.22 o
  -4  10   7        2.91        3.68      0.59 o
  -3  10   7       33.24       35.97      1.74 o
  -2  10   7        1.93        1.13      0.47 o
  -1  10   7        1.32        2.78      0.48 o
   0  10   7       15.86       14.42      1.24 o
   1  10   7        1.32        1.53      0.53 o
   2  10   7        1.96        1.23      0.51 o
   3  10   7       33.18       34.70      2.02 o
   4  10   7        2.89        2.94      0.73 o
   5  10   7       18.15       19.85      1.27 o
  -4  11   7        7.59        9.39      0.90 o
  -3  11   7        5.72        4.80      0.62 o
  -2  11   7        7.42        6.73      0.62 o
  -1  11   7        1.57        1.13      0.45 o
   0  11   7        6.81        6.20      0.79 o
   1  11   7        1.57        1.59      0.52 o
   2  11   7        7.44        7.91      1.29 o
   3  11   7        5.73        3.65      1.12 o
   4  11   7        7.58        8.25      1.40 o
  -3  12   7        2.20        2.45      0.60 o
  -2  12   7        2.55        3.40      0.56 o
  -1  12   7        0.17       -0.02      0.67 o
   0  12   7        2.71        2.90      0.63 o
   1  12   7        0.17       -0.50      0.95 o
   2  12   7        2.54        3.20      1.18 o
   3  12   7        2.20        2.02      1.07 o
   0   0   8       41.18       49.26      0.95 o
   1   0   8       19.31       20.71      0.56 o
   2   0   8      374.02      372.78      3.49 o
   3   0   8       11.22       13.26      0.54 o
   4   0   8      191.68      191.23      2.37 o
   5   0   8      152.00      148.14      2.56 o
   6   0   8       16.64       16.22      1.46 o
   7   0   8       66.68       66.54      2.87 o
   8   0   8       26.73       27.84      2.13 o
  -8   1   8        1.10        1.85      1.07 o
  -7   1   8       35.15       34.47      2.19 o
  -6   1   8       22.51       22.99      1.82 o
  -5   1   8       43.62       44.60      0.98 o
  -4   1   8       18.36       17.81      0.62 o
  -3   1   8        2.25        2.70      0.53 o
  -2   1   8      611.61      613.63      6.56 o
  -1   1   8      601.74      617.67      6.42 o
   0   1   8      537.00      589.87      5.79 o
   1   1   8      602.27      611.59      8.25 o
   2   1   8      611.19      629.82      8.41 o
   3   1   8        2.29        2.34      0.17 o
   4   1   8       18.33       17.78      0.60 o
   5   1   8       43.75       41.85      2.02 o
   6   1   8       22.56       22.73      1.68 o
   7   1   8       35.18       34.70      2.19 o
   8   1   8        1.10        1.29      1.12 o
  -8   2   8        3.91        3.53      1.18 o
  -7   2   8        9.79        9.45      1.99 o
  -6   2   8        0.52        0.08      0.36 o
  -5   2   8      258.90      246.41      3.15 o
  -4   2   8        1.16        1.20      0.59 o
  -3   2   8       24.40       28.42      0.86 o
  -2   2   8       82.71       93.53      1.71 o
  -1   2   8      400.30      443.62      4.78 o
   0   2   8      552.98      570.10      5.16 o
   1   2   8      400.15      445.30      4.94 o
   2   2   8       82.73       95.74      1.12 o
   3   2   8       24.46       28.71      0.80 o
   4   2   8        1.18        1.23      0.20 o
   5   2   8      258.99      248.64      5.89 o
   6   2   8        0.52        0.56      0.79 o
   7   2   8        9.76       11.56      1.40 o
   8   2   8        3.91        3.31      1.18 o
  -8   3   8       17.38       15.77      1.74 o
  -7   3   8       46.88       46.73      1.59 o
  -6   3   8       46.73       45.17      1.15 o
  -5   3   8       15.84       16.53      1.24 o
  -4   3   8       18.88       19.92      0.88 o
  -3   3   8       61.50       59.00      1.57 o
  -2   3   8      191.39      200.14      3.09 o
  -1   3   8      211.04      193.36      4.25 o
   0   3   8      124.27      137.73      1.48 o
   1   3   8      211.19      190.14      1.96 o
   2   3   8      191.49      202.99      2.10 o
   3   3   8       61.43       59.76      0.83 o
   4   3   8       18.86       20.31      0.66 o
   5   3   8       15.88       17.97      0.86 o
   6   3   8       46.72       47.18      2.25 o
   7   3   8       46.88       47.23      2.47 o
   8   3   8       17.35       19.81      1.96 o
  -8   4   8        5.34        6.39      0.86 o
  -7   4   8        6.77        6.85      0.80 o
  -6   4   8        7.86        7.14      0.59 o
  -5   4   8       48.10       49.71      1.44 o
  -4   4   8        2.75        2.76      1.12 o
  -3   4   8        2.86        3.20      0.44 o
  -2   4   8      176.99      190.80      3.05 o
  -1   4   8      124.40      108.74      1.97 o
   0   4   8      627.48      683.86      7.94 o
   1   4   8      124.41      110.29      1.26 o
   2   4   8      177.01      193.71      2.43 o
   3   4   8        2.88        3.70      0.35 o
   4   4   8        2.72        3.36      0.41 o
   5   4   8       48.06       49.55      1.13 o
   6   4   8        7.85        5.67      1.12 o
   7   4   8        6.78        7.57      1.29 o
   8   4   8        5.35        7.52      1.46 o
  -7   5   8       10.47       10.77      0.77 o
  -6   5   8        2.81        3.44      0.53 o
  -5   5   8        9.68        7.54      0.73 o
  -4   5   8       18.47       17.44      0.92 o
  -3   5   8       15.16       17.72      0.84 o
  -2   5   8      106.32      109.10      2.06 o
  -1   5   8      109.95      111.62      1.63 o
   0   5   8        0.01       -0.08      0.20 o
   1   5   8      109.91      111.10      1.53 o
   2   5   8      106.02      106.86      1.60 o
   3   5   8       15.16       17.08      0.63 o
   4   5   8       18.45       17.68      0.69 o
   5   5   8        9.68        8.41      0.55 o
   6   5   8        2.79        3.42      0.95 o
   7   5   8       10.47       11.89      1.46 o
  -7   6   8        1.05        2.05      0.61 o
  -6   6   8        1.84        3.17      0.69 o
  -5   6   8       32.68       31.69      1.27 o
  -4   6   8       35.99       34.58      1.24 o
  -3   6   8      108.01      106.83      2.18 o
  -2   6   8      285.28      271.48      4.20 o
  -1   6   8        4.12        5.03      0.40 o
   0   6   8      267.40      248.81      3.02 o
   1   6   8        4.13        4.50      0.66 o
   2   6   8      285.27      271.22      3.35 o
   3   6   8      108.00      106.14      1.71 o
   4   6   8       36.07       34.14      0.94 o
   5   6   8       32.70       31.95      0.98 o
   6   6   8        1.85        2.02      0.65 o
   7   6   8        1.05        1.51      1.07 o
  -7   7   8        3.12        5.43      0.73 o
  -6   7   8       11.88       12.97      1.06 o
  -5   7   8        5.73        5.74      1.01 o
  -4   7   8       29.47       34.30      1.28 o
  -3   7   8       44.08       41.93      2.78 o
  -2   7   8      243.10      227.77      3.00 o
  -1   7   8      308.46      294.81      3.62 o
   0   7   8       16.45       11.54      0.57 o
   1   7   8      308.29      292.69      4.44 o
   2   7   8      243.23      224.72      3.59 o
   3   7   8       44.09       44.70      1.93 o
   4   7   8       29.46       31.92      0.94 o
   5   7   8        5.73        7.43      0.75 o
   6   7   8       11.84       12.19      0.98 o
   7   7   8        3.11        6.51      1.35 o
  -6   8   8       11.81        8.80      0.93 o
  -5   8   8        7.00        7.32      1.29 o
  -4   8   8        5.97        5.77      0.84 o
  -3   8   8        3.83        2.94      0.76 o
  -2   8   8      121.95      115.31      1.91 o
  -1   8   8       63.49       61.22      1.42 o
   0   8   8       16.68       19.59      0.73 o
   1   8   8       63.39       61.36      3.32 o
   2   8   8      121.73      112.76      3.63 o
   3   8   8        3.85        3.77      0.45 o
   4   8   8        5.97        4.67      1.09 o
   5   8   8        7.00        6.96      0.81 o
   6   8   8       11.81        9.43      2.05 o
  -6   9   8        1.71        1.87      1.46 o
  -5   9   8       17.91       18.50      1.35 o
  -4   9   8        2.01        3.47      0.70 o
  -3   9   8        2.80        4.39      0.65 o
  -2   9   8       61.20       61.77      1.38 o
  -1   9   8        7.34        8.18      0.57 o
   0   9   8       57.64       57.76      1.24 o
   1   9   8        7.37        7.34      0.64 o
   2   9   8       61.15       61.80      3.40 o
   3   9   8        2.78        3.07      0.79 o
   4   9   8        2.03        3.76      0.71 o
   5   9   8       17.91       19.25      1.17 o
   6   9   8        1.72        1.59      0.77 o
  -5  10   8        9.78       11.07      1.00 o
  -4  10   8        1.47        4.00      1.18 o
  -3  10   8       13.03        9.97      0.71 o
  -2  10   8       11.99       12.10      0.72 o
  -1  10   8       10.96       13.22      1.15 o
   0  10   8        1.29        1.68      0.53 o
   1  10   8       10.94       10.58      0.80 o
   2  10   8       12.05       11.08      1.32 o
   3  10   8       13.03       13.19      1.46 o
   4  10   8        1.45        4.78      0.77 o
   5  10   8        9.78       11.96      1.07 o
  -4  11   8       12.47       11.88      1.43 o
  -3  11   8        1.89        2.19      0.56 o
  -2  11   8        7.75        9.29      0.71 o
  -1  11   8        4.46        3.45      0.65 o
   0  11   8        6.95        7.31      0.77 o
   1  11   8        4.46        4.82      0.67 o
   2  11   8        7.75       10.60      1.35 o
   3  11   8        1.91        2.24      1.12 o
   4  11   8       12.50       15.54      1.13 o
  -2  12   8       14.46       14.00      1.88 o
  -1  12   8       11.98       13.64      0.98 o
   0  12   8        0.00       -0.15      0.54 o
   1  12   8       12.00       13.02      1.68 o
   2  12   8       14.43       17.45      1.80 o
   1   0   9      270.00      271.53      3.00 o
   2   0   9      124.53      137.34      1.48 o
   3   0   9       44.71       41.19      0.68 o
   4   0   9       26.45       23.59      0.85 o
   5   0   9      200.35      206.47      3.33 o
   6   0   9      128.23      133.75      4.05 o
   7   0   9       82.13       85.79      3.37 o
   8   0   9       22.54       26.83      2.19 o
  -8   1   9        7.52        7.52      1.51 o
  -7   1   9        5.37        6.34      1.29 o
  -6   1   9       27.06       27.33      1.12 o
  -5   1   9       10.75       11.82      0.79 o
  -4   1   9      171.08      177.02      2.32 o
  -3   1   9      273.65      255.18      3.80 o
  -2   1   9      312.78      314.46      3.60 o
  -1   1   9      171.22      181.53      2.19 o
   0   1   9      225.14      256.11      2.49 o
   1   1   9      170.91      181.05      1.86 o
   2   1   9      312.54      320.17      4.31 o
   3   1   9      273.72      264.19      3.92 o
   4   1   9      170.99      178.60      2.32 o
   5   1   9       10.75       10.49      1.12 o
   6   1   9       27.04       27.56      1.80 o
   7   1   9        5.38        7.74      1.29 o
   8   1   9        7.53        8.02      1.46 o
  -8   2   9        6.02        7.85      1.46 o
  -7   2   9        7.12        5.87      0.71 o
  -6   2   9        1.32        0.56      0.50 o
  -5   2   9        2.59        2.09      0.37 o
  -4   2   9        9.79        9.08      0.79 o
  -3   2   9      256.48      250.53      3.77 o
  -2   2   9      404.19      405.12      4.53 o
  -1   2   9       20.91       21.90      0.58 o
   0   2   9       48.17       54.02      0.74 o
   1   2   9       21.04       22.49      0.48 o
   2   2   9      404.41      409.34      3.85 o
   3   2   9      256.47      251.76      3.94 o
   4   2   9        9.77        9.27      0.52 o
   5   2   9        2.58        2.69      0.84 o
   6   2   9        1.30        2.02      0.95 o
   7   2   9        7.10        5.89      1.23 o
   8   2   9        6.05        8.30      1.46 o
  -8   3   9        2.41        2.86      1.18 o
  -7   3   9        9.45       13.10      2.50 o
  -6   3   9        1.67        2.40      0.57 o
  -5   3   9       12.16       11.99      0.62 o
  -4   3   9       10.16        6.85      0.58 o
  -3   3   9       16.29       14.33      0.73 o
  -2   3   9       28.81       33.05      1.38 o
  -1   3   9       19.45       16.18      1.01 o
   0   3   9       13.30       13.42      0.37 o
   1   3   9       19.48       16.62      0.47 o
   2   3   9       28.94       33.81      1.07 o
   3   3   9       16.39       14.36      0.71 o
   4   3   9       10.12        7.59      0.61 o
   5   3   9       12.23       12.19      0.79 o
   6   3   9        1.67        4.38      1.07 o
   7   3   9        9.46       11.28      1.51 o
   8   3   9        2.41        3.53      1.29 o
  -8   4   9        2.12        1.46      1.23 o
  -7   4   9        0.35        0.62      0.63 o
  -6   4   9        2.56        2.45      0.48 o
  -5   4   9        3.15        1.55      0.50 o
  -4   4   9       52.39       56.68      1.47 o
  -3   4   9       60.72       63.88      1.54 o
  -2   4   9      141.92      144.34      3.13 o
  -1   4   9      132.99      131.40      2.27 o
   0   4   9      176.73      192.68      2.36 o
   1   4   9      132.76      134.24      1.80 o
   2   4   9      141.99      143.96      1.60 o
   3   4   9       60.65       64.93      1.20 o
   4   4   9       52.47       53.37      1.14 o
   5   4   9        3.13        1.76      0.58 o
   6   4   9        2.59        0.67      0.84 o
   7   4   9        0.35        0.28      1.01 o
   8   4   9        2.12        0.28      1.12 o
  -7   5   9        4.41        5.04      0.81 o
  -6   5   9       16.39       15.11      0.91 o
  -5   5   9       13.22       14.47      0.89 o
  -4   5   9       22.20       21.91      0.98 o
  -3   5   9       82.63       81.22      1.83 o
  -2   5   9       50.29       49.60      1.34 o
  -1   5   9       44.03       41.34      1.16 o
   0   5   9      129.67      117.41      1.82 o
   1   5   9       43.97       38.40      0.86 o
   2   5   9       50.24       53.14      1.05 o
   3   5   9       82.55       78.71      1.40 o
   4   5   9       22.18       21.99      0.78 o
   5   5   9       13.27       15.03      0.73 o
   6   5   9       16.39       14.14      0.96 o
   7   5   9        4.41        5.39      1.18 o
  -7   6   9       12.56       12.06      1.02 o
  -6   6   9       13.76       13.83      1.00 o
  -5   6   9       14.43       11.85      0.88 o
  -4   6   9       13.05       11.82      0.82 o
  -3   6   9       30.98       26.72      1.09 o
  -2   6   9      350.59      330.35      4.95 o
  -1   6   9       62.51       57.40      1.11 o
   0   6   9     1408.14     1404.74     14.50 o
   1   6   9       62.63       55.28      4.01 o
   2   6   9      350.53      328.31      3.94 o
   3   6   9       31.04       26.24      1.07 o
   4   6   9       13.02       12.27      0.64 o
   5   6   9       14.38       10.43      1.31 o
   6   6   9       13.79       13.87      2.16 o
   7   6   9       12.54       10.27      1.51 o
  -6   7   9        2.70        2.77      0.71 o
  -5   7   9       46.98       48.14      1.62 o
  -4   7   9       67.28       68.13      2.05 o
  -3   7   9       71.82       70.33      1.80 o
  -2   7   9        9.72       12.96      0.81 o
  -1   7   9       68.06       72.04      1.34 o
   0   7   9       92.12       88.34      1.47 o
   1   7   9       68.11       71.74      1.77 o
   2   7   9        9.71       12.26      0.63 o
   3   7   9       71.75       67.92      1.71 o
   4   7   9       67.21       63.94      1.36 o
   5   7   9       46.96       48.86      1.23 o
   6   7   9        2.70        2.95      0.71 o
  -6   8   9        1.03        0.79      0.65 o
  -5   8   9        4.59        4.39      0.75 o
  -4   8   9       14.23       14.03      1.00 o
  -3   8   9        8.49        8.48      0.78 o
  -2   8   9       23.08       20.37      0.79 o
  -1   8   9       28.08       25.56      0.89 o
   0   8   9       14.01       16.87      1.46 o
   1   8   9       28.26       26.87      1.57 o
   2   8   9       23.18       20.17      0.96 o
   3   8   9        8.45        7.54      0.56 o
   4   8   9       14.25       13.20      0.71 o
   5   8   9        4.59        5.58      1.96 o
   6   8   9        1.02        1.27      1.43 o
  -5   9   9        4.85        5.30      0.83 o
  -4   9   9        8.68       10.70      1.46 o
  -3   9   9       42.22       46.40      1.83 o
  -2   9   9        1.71        2.01      0.47 o
  -1   9   9        4.64        4.05      0.48 o
   0   9   9       90.07       84.25      1.98 o
   1   9   9        4.63        4.35      0.59 o
   2   9   9        1.72        1.81      0.95 o
   3   9   9       42.23       45.98      1.19 o
   4   9   9        8.65        9.66      0.89 o
   5   9   9        4.85        4.61      0.79 o
  -5  10   9        5.12        6.06      1.35 o
  -4  10   9        9.25       11.15      1.00 o
  -3  10   9       17.30       18.23      0.90 o
  -2  10   9       17.92       17.99      0.84 o
  -1  10   9       24.39       20.72      1.52 o
   0  10   9        0.12       -0.09      0.67 o
   1  10   9       24.32       22.42      2.78 o
   2  10   9       17.89       19.20      1.01 o
   3  10   9       17.30       18.61      1.13 o
   4  10   9        9.28        9.75      0.95 o
   5  10   9        5.13        5.78      1.23 o
  -3  11   9        2.69        4.37      1.16 o
  -2  11   9       13.78       17.87      1.11 o
  -1  11   9        7.33        8.12      1.15 o
   0  11   9        2.24        3.97      0.64 o
   1  11   9        7.34        8.72      0.80 o
   2  11   9       13.77       20.09      1.74 o
   3  11   9        2.70        4.33      0.83 o
  -2  12   9        3.39        2.32      0.73 o
  -1  12   9        0.20       -0.03      1.01 o
   0  12   9       41.35       47.85      1.67 o
   1  12   9        0.20       -0.84      1.01 o
   2  12   9        3.39        4.26      1.29 o
   0   0  10       27.42       36.23      1.63 o
   1   0  10        0.12       -0.03      0.12 o
   2   0  10        0.49        1.32      0.17 o
   3   0  10       27.44       24.04      0.68 o
   4   0  10      399.85      403.14      5.65 o
   5   0  10        1.18        1.68      0.43 o
   6   0  10       21.81       23.57      1.80 o
   7   0  10        7.57        7.07      1.23 o
   8   0  10        0.51        1.63      1.18 o
  -8   1  10       16.12       13.13      1.74 o
  -7   1  10       14.89       13.97      1.63 o
  -6   1  10       68.29       64.63      1.67 o
  -5   1  10       65.64       69.33      1.62 o
  -4   1  10      181.39      177.25      2.93 o
  -3   1  10       53.02       52.70      2.14 o
  -2   1  10      293.57      302.38      3.52 o
  -1   1  10        9.68        7.19      0.73 o
   0   1  10      572.79      601.87      5.47 o
   1   1  10        9.68        6.39      0.28 o
   2   1  10      293.53      306.76      2.98 o
   3   1  10       53.09       54.45      0.83 o
   4   1  10      181.47      177.32      2.35 o
   5   1  10       65.82       72.46      2.70 o
   6   1  10       68.37       62.22      2.64 o
   7   1  10       14.94       12.46      1.57 o
   8   1  10       16.14       18.74      1.91 o
  -8   2  10        7.50        5.83      1.40 o
  -7   2  10       13.49       13.92      1.63 o
  -6   2  10        0.38       -0.05      0.46 o
  -5   2  10       10.48        9.51      1.04 o
  -4   2  10       87.52       81.37      1.77 o
  -3   2  10        4.24        5.73      0.53 o
  -2   2  10       20.82       18.75      0.59 o
  -1   2  10      231.25      233.47      2.78 o
   0   2  10       38.41       42.34      0.74 o
   1   2  10      231.35      232.99      2.35 o
   2   2  10       20.77       18.98      0.46 o
   3   2  10        4.24        5.17      0.29 o
   4   2  10       87.46       80.72      1.81 o
   5   2  10       10.50       13.13      1.23 o
   6   2  10        0.39        0.90      0.90 o
   7   2  10       13.49       12.34      1.46 o
   8   2  10        7.50        5.33      1.46 o
  -7   3  10        1.74        2.28      1.68 o
  -6   3  10        0.86        1.63      0.55 o
  -5   3  10        0.47        0.44      0.45 o
  -4   3  10       49.72       50.10      1.71 o
  -3   3  10       41.63       40.94      1.24 o
  -2   3  10       50.40       51.50      1.38 o
  -1   3  10       49.69       49.24      1.13 o
   0   3  10      167.10      149.09      2.24 o
   1   3  10       49.52       50.11      0.77 o
   2   3  10       50.42       54.19      0.93 o
   3   3  10       41.79       39.92      1.07 o
   4   3  10       49.60       50.13      2.29 o
   5   3  10        0.48        0.98      0.49 o
   6   3  10        0.86        1.57      0.90 o
   7   3  10        1.76        4.38      1.23 o
   8   3  10        1.34        0.90      1.18 o
  -7   4  10        3.71        3.99      0.74 o
  -6   4  10        0.21        0.15      0.95 o
  -5   4  10        3.43        4.50      0.58 o
  -4   4  10        0.31       -0.01      0.40 o
  -3   4  10        0.91        2.43      1.01 o
  -2   4  10       61.90       58.23      1.41 o
  -1   4  10       12.18       10.45      0.98 o
   0   4  10      321.90      318.35      3.87 o
   1   4  10       12.27        9.37      0.37 o
   2   4  10       61.97       61.32      1.11 o
   3   4  10        0.89        1.46      0.33 o
   4   4  10        0.32        0.41      0.33 o
   5   4  10        3.42        5.28      0.50 o
   6   4  10        0.21       -0.73      0.73 o
   7   4  10        3.71        3.31      1.18 o
  -7   5  10        1.85        1.53      0.69 o
  -6   5  10       40.57       44.09      1.52 o
  -5   5  10        8.69        9.62      0.82 o
  -4   5  10       73.57       79.17      1.87 o
  -3   5  10       18.39       18.24      0.93 o
  -2   5  10       87.34       83.96      2.03 o
  -1   5  10       44.94       46.46      1.26 o
   0   5  10        9.50       10.30      1.21 o
   1   5  10       45.03       47.56      1.34 o
   2   5  10       87.52       84.53      1.43 o
   3   5  10       18.28       16.86      0.69 o
   4   5  10       73.63       76.76      1.57 o
   5   5  10        8.68        9.21      0.60 o
   6   5  10       40.52       42.34      2.25 o
   7   5  10        1.86        1.79      1.01 o
  -7   6  10        0.78        1.13      0.71 o
  -6   6  10        0.53        0.74      0.63 o
  -5   6  10       25.24       23.22      1.14 o
  -4   6  10       20.05       18.49      1.00 o
  -3   6  10       31.03       27.66      1.35 o
  -2   6  10       97.78      104.97      2.20 o
  -1   6  10       99.83       89.12      1.92 o
   0   6  10      603.92      597.45      8.16 o
   1   6  10       99.90       89.40      1.50 o
   2   6  10       97.88      106.25      1.71 o
   3   6  10       31.04       27.44      1.11 o
   4   6  10       20.04       19.32      0.79 o
   5   6  10       25.21       22.63      0.88 o
   6   6  10        0.53        0.67      0.90 o
   7   6  10        0.78        0.95      1.07 o
  -6   7  10        7.26       10.05      0.94 o
  -5   7  10       26.67       24.69      1.21 o
  -4   7  10       11.41       10.23      1.09 o
  -3   7  10       61.32       55.30      1.64 o
  -2   7  10       29.39       28.48      1.60 o
  -1   7  10      146.11      141.83      2.70 o
   0   7  10       13.70       11.36      0.74 o
   1   7  10      146.11      142.95      2.59 o
   2   7  10       29.34       31.26      0.92 o
   3   7  10       61.26       56.42      1.23 o
   4   7  10       11.39       10.92      0.65 o
   5   7  10       26.65       26.28      0.95 o
   6   7  10        7.26        7.84      0.87 o
  -6   8  10        0.16        0.82      0.67 o
  -5   8  10        1.59        1.22      0.64 o
  -4   8  10       13.19       15.08      1.01 o
  -3   8  10        2.28        1.51      0.98 o
  -2   8  10        7.55        7.85      0.73 o
  -1   8  10        1.48        1.91      0.53 o
   0   8  10       26.90       24.65      1.05 o
   1   8  10        1.47        0.75      0.56 o
   2   8  10        7.54        7.65      0.80 o
   3   8  10        2.28        1.89      0.44 o
   4   8  10       13.23       14.03      0.74 o
   5   8  10        1.58        1.40      0.67 o
   6   8  10        0.16        0.19      0.67 o
  -5   9  10        7.08        7.76      0.95 o
  -4   9  10        6.00        5.48      0.77 o
  -3   9  10        4.57        6.07      0.78 o
  -2   9  10       11.73       10.83      0.90 o
  -1   9  10        0.76        1.52      0.53 o
   0   9  10        7.80        6.79      0.93 o
   1   9  10        0.75        1.59      0.59 o
   2   9  10       11.79        9.77      0.62 o
   3   9  10        4.58        5.46      0.55 o
   4   9  10        6.03        6.43      1.46 o
   5   9  10        7.07        8.16      0.91 o
  -4  10  10       11.24       13.41      1.12 o
  -3  10  10        2.46        1.77      0.62 o
  -2  10  10       13.60       17.26      1.06 o
  -1  10  10        8.18        7.66      0.80 o
   0  10  10       59.05       64.73      1.83 o
   1  10  10        8.19        8.42      0.77 o
   2  10  10       13.61       18.45      1.37 o
   3  10  10        2.47        1.77      0.65 o
   4  10  10       11.20       15.06      1.11 o
  -3  11  10        0.07        1.30      0.69 o
  -2  11  10       18.82       22.24      1.66 o
  -1  11  10       19.18       20.73      1.15 o
   0  11  10        5.64        9.71      0.86 o
   1  11  10       19.21       22.79      1.40 o
   2  11  10       18.83       23.46      1.91 o
   3  11  10        0.07        0.17      0.90 o
  -1  12  10        3.43        5.65      0.87 o
   0  12  10        0.75       -0.34      0.59 o
   1  12  10        3.43        4.82      0.78 o
   1   0  11      135.53      124.76      1.40 o
   2   0  11      369.08      365.62      4.15 o
   3   0  11        2.10        1.95      0.30 o
   4   0  11        2.19        2.44      0.42 o
   5   0  11        3.18        2.30      0.84 o
   6   0  11        8.82        7.97      1.23 o
   7   0  11       14.70       15.66      1.68 o
   8   0  11        7.20        7.07      1.51 o
  -8   1  11        3.27        3.31      1.29 o
  -7   1  11        0.47        1.18      1.01 o
  -6   1  11       78.65       74.32      2.98 o
  -5   1  11       70.00       67.69      1.63 o
  -4   1  11       42.95       38.83      1.16 o
  -3   1  11      254.11      245.59      3.69 o
  -2   1  11       31.92       28.93      1.18 o
  -1   1  11      237.78      243.55      2.91 o
   0   1  11       73.85       71.42      0.94 o
   1   1  11      237.76      243.71      2.46 o
   2   1  11       32.00       30.21      0.59 o
   3   1  11      254.05      243.96      2.98 o
   4   1  11       43.03       40.83      1.33 o
   5   1  11       70.03       66.73      2.64 o
   6   1  11       78.65       79.50      3.04 o
   7   1  11        0.46        1.12      0.95 o
   8   1  11        3.26        2.86      1.29 o
  -7   2  11        4.26        5.44      1.29 o
  -6   2  11        5.59        6.15      0.67 o
  -5   2  11       22.56       21.13      0.94 o
  -4   2  11       93.01       87.82      1.87 o
  -3   2  11      190.07      175.12      2.90 o
  -2   2  11      292.96      281.13      3.73 o
  -1   2  11        3.28        3.14      0.30 o
   0   2  11      259.95      248.95      2.87 o
   1   2  11        3.29        3.01      0.24 o
   2   2  11      293.31      286.00      2.84 o
   3   2  11      190.01      179.05      2.30 o
   4   2  11       93.20       88.74      3.29 o
   5   2  11       22.55       21.69      1.01 o
   6   2  11        5.61        3.87      1.01 o
   7   2  11        4.25        6.00      1.23 o
  -7   3  11        5.21        6.58      1.09 o
  -6   3  11       13.72       15.32      1.04 o
  -5   3  11        2.86        2.80      0.57 o
  -4   3  11       14.37       14.98      0.85 o
  -3   3  11        1.43        0.50      0.39 o
  -2   3  11       56.15       56.25      1.35 o
  -1   3  11       18.02       19.72      0.64 o
   0   3  11        6.79        7.94      0.42 o
   1   3  11       18.01       20.72      1.22 o
   2   3  11       56.00       56.22      0.87 o
   3   3  11        1.44        1.55      0.34 o
   4   3  11       14.41       14.24      0.85 o
   5   3  11        2.86        2.40      0.67 o
   6   3  11       13.70       13.86      1.52 o
   7   3  11        5.20        4.99      1.29 o
  -7   4  11        4.18        6.60      0.84 o
  -6   4  11        2.58        2.97      0.76 o
  -5   4  11        8.70        5.36      0.69 o
  -4   4  11      144.26      142.07      2.71 o
  -3   4  11       14.68       14.42      0.81 o
  -2   4  11       14.11       12.26      0.71 o
  -1   4  11       23.32       24.36      0.91 o
   0   4  11        5.83        6.19      1.07 o
   1   4  11       23.09       22.91      0.55 o
   2   4  11       14.06       10.58      0.87 o
   3   4  11       14.76       13.68      1.22 o
   4   4  11      144.29      142.75      2.69 o
   5   4  11        8.73        7.35      1.15 o
   6   4  11        2.57        1.91      1.01 o
   7   4  11        4.19        6.11      1.35 o
  -7   5  11        1.59        2.24      0.71 o
  -6   5  11       57.01       59.82      1.84 o
  -5   5  11        1.30        1.02      0.58 o
  -4   5  11       18.09       17.79      0.99 o
  -3   5  11        7.24        8.58      0.71 o
  -2   5  11      177.83      179.16      3.10 o
  -1   5  11      173.20      174.84      2.97 o
   0   5  11       17.53       16.47      0.79 o
   1   5  11      173.20      171.72      2.32 o
   2   5  11      177.73      168.59      6.72 o
   3   5  11        7.27        8.52      0.54 o
   4   5  11       18.10       17.43      0.73 o
   5   5  11        1.31        0.52      0.65 o
   6   5  11       56.99       62.58      2.81 o
   7   5  11        1.59        0.56      1.07 o
  -6   6  11       26.51       28.14      1.37 o
  -5   6  11       26.94       24.01      1.25 o
  -4   6  11       19.89       17.73      1.04 o
  -3   6  11       96.99       89.88      3.01 o
  -2   6  11      235.63      211.81      3.60 o
  -1   6  11      284.09      279.32      5.10 o
   0   6  11      118.36      119.17      2.35 o
   1   6  11      284.10      285.55      4.36 o
   2   6  11      235.56      215.28      2.85 o
   3   6  11       97.05       87.95      1.58 o
   4   6  11       19.83       16.29      0.81 o
   5   6  11       26.96       23.60      0.90 o
   6   6  11       26.48       29.12      1.32 o
  -6   7  11        6.78       11.40      1.57 o
  -5   7  11        3.28        3.29      0.71 o
  -4   7  11        3.08        3.13      0.66 o
  -3   7  11        7.09        6.46      0.70 o
  -2   7  11       51.51       46.76      1.74 o
  -1   7  11      110.86      102.66      2.90 o
   0   7  11       29.76       23.83      1.04 o
   1   7  11      110.80      101.84      2.15 o
   2   7  11       51.30       47.18      1.11 o
   3   7  11        7.11        6.62      0.54 o
   4   7  11        3.09        3.55      0.53 o
   5   7  11        3.29        3.36      0.58 o
   6   7  11        6.79        9.20      1.40 o
  -5   8  11       12.21       14.26      2.05 o
  -4   8  11       13.61       15.28      1.02 o
  -3   8  11        5.13        5.38      0.73 o
  -2   8  11        9.79       12.19      1.51 o
  -1   8  11       27.58       27.76      1.14 o
   0   8  11       21.45       19.14      0.97 o
   1   8  11       27.64       25.69      1.08 o
   2   8  11        9.85       10.52      0.77 o
   3   8  11        5.09        5.67      0.70 o
   4   8  11       13.62       15.54      0.79 o
   5   8  11       12.17       13.09      1.01 o
  -5   9  11        3.58        4.45      0.86 o
  -4   9  11        0.38        0.66      0.65 o
  -3   9  11        2.45        2.87      0.66 o
  -2   9  11        5.13        4.73      0.84 o
  -1   9  11        1.03        0.56      0.53 o
   0   9  11        0.24       -0.36      0.43 o
   1   9  11        1.05        0.82      0.53 o
   2   9  11        5.15        3.28      1.23 o
   3   9  11        2.45        2.88      0.61 o
   4   9  11        0.38       -0.56      0.56 o
   5   9  11        3.56        4.13      0.79 o
  -4  10  11       28.39       31.36      1.51 o
  -3  10  11        5.71        6.13      0.81 o
  -2  10  11       11.33       14.37      1.71 o
  -1  10  11        1.78        1.49      0.63 o
   0  10  11       12.69       12.98      0.96 o
   1  10  11        1.77        1.49      0.58 o
   2  10  11       11.30       13.86      0.93 o
   3  10  11        5.75        6.56      1.60 o
   4  10  11       28.38       31.47      1.47 o
  -2  11  11        0.79        0.97      0.69 o
  -1  11  11       15.53       15.56      1.08 o
   0  11  11        0.69        1.92      0.62 o
   1  11  11       15.51       17.69      1.11 o
   2  11  11        0.78        0.89      0.62 o
   0   0  12        8.40        9.47      0.51 o
   1   0  12       18.98       19.61      1.86 o
   2   0  12      260.47      264.60      3.19 o
   3   0  12        4.79        3.79      0.38 o
   4   0  12      162.26      156.07      2.49 o
   5   0  12        0.01       -0.62      0.62 o
   6   0  12        7.62        6.34      1.23 o
   7   0  12       20.74       23.12      1.96 o
  -7   1  12        9.90        8.42      1.46 o
  -6   1  12       26.88       28.74      1.96 o
  -5   1  12       33.25       34.47      1.71 o
  -4   1  12       88.99       84.72      1.82 o
  -3   1  12      113.41      111.80      1.74 o
  -2   1  12       83.90       82.58      1.35 o
  -1   1  12        8.63        6.59      0.90 o
   0   1  12        8.15        8.11      0.33 o
   1   1  12        8.62        6.61      0.43 o
   2   1  12       83.90       81.00      1.33 o
   3   1  12      113.45      112.46      1.70 o
   4   1  12       88.94       87.17      1.97 o
   5   1  12       33.27       34.08      1.85 o
   6   1  12       26.96       28.80      1.91 o
   7   1  12        9.91        9.71      1.51 o
  -7   2  12        6.59        8.08      1.35 o
  -6   2  12        5.15        6.65      1.71 o
  -5   2  12       44.42       43.63      1.35 o
  -4   2  12       31.73       33.84      1.57 o
  -3   2  12      123.16      113.84      2.17 o
  -2   2  12       79.74       76.63      1.34 o
  -1   2  12       36.13       32.50      0.80 o
   0   2  12      617.37      573.39     17.36 o
   1   2  12       36.20       32.37      0.64 o
   2   2  12       79.59       77.53      2.14 o
   3   2  12      123.06      117.04      1.72 o
   4   2  12       31.70       32.77      1.19 o
   5   2  12       44.32       42.48      1.41 o
   6   2  12        5.15        6.51      1.23 o
   7   2  12        6.57        5.95      1.35 o
  -7   3  12        0.40        1.96      1.07 o
  -6   3  12        2.23        2.66      0.58 o
  -5   3  12        5.70        7.33      0.70 o
  -4   3  12       47.96       45.16      1.38 o
  -3   3  12        2.73        2.28      0.50 o
  -2   3  12        2.90        2.03      0.45 o
  -1   3  12       10.47       11.32      0.54 o
   0   3  12        9.17        5.26      0.39 o
   1   3  12       10.46       11.24      0.51 o
   2   3  12        2.88        2.50      0.43 o
   3   3  12        2.71        2.25      0.49 o
   4   3  12       47.93       45.42      1.37 o
   5   3  12        5.76        5.37      0.69 o
   6   3  12        2.24        0.95      0.95 o
   7   3  12        0.41        0.00      0.95 o
  -7   4  12       13.66       15.26      1.09 o
  -6   4  12        0.29        0.90      0.58 o
  -5   4  12       17.33       18.16      1.02 o
  -4   4  12       25.36       20.15      0.98 o
  -3   4  12        1.47        1.87      0.47 o
  -2   4  12       41.49       39.09      1.20 o
  -1   4  12       17.09       17.31      1.68 o
   0   4  12      232.78      221.65      3.50 o
   1   4  12       17.16       16.23      0.68 o
   2   4  12       41.47       37.22      4.83 o
   3   4  12        1.46        1.37      0.47 o
   4   4  12       25.28       19.90      0.99 o
   5   4  12       17.29       18.70      1.02 o
   6   4  12        0.28       -0.62      0.90 o
   7   4  12       13.66       19.86      1.91 o
  -6   5  12       28.41       31.50      1.35 o
  -5   5  12        8.58       13.15      0.94 o
  -4   5  12       89.81       88.32      2.10 o
  -3   5  12       41.89       43.26      1.38 o
  -2   5  12       77.08       73.37      2.05 o
  -1   5  12       68.41       70.73      1.69 o
   0   5  12       44.62       46.55      1.31 o
   1   5  12       68.37       71.34      2.87 o
   2   5  12       77.12       73.65      1.67 o
   3   5  12       41.85       43.01      1.05 o
   4   5  12       89.86       89.83      3.07 o
   5   5  12        8.61       10.36      0.85 o
   6   5  12       28.41       26.98      1.31 o
   7   5  12        5.05        3.81      1.29 o
  -6   6  12        0.92        1.01      0.65 o
  -5   6  12        3.84        4.68      0.75 o
  -4   6  12       10.24       11.09      0.95 o
  -3   6  12       89.71       87.26      2.07 o
  -2   6  12        0.69        0.72      0.47 o
  -1   6  12       98.12       95.95      2.08 o
   0   6  12       61.38       53.84      1.47 o
   1   6  12       98.27       95.20      2.05 o
   2   6  12        0.68        0.39      0.67 o
   3   6  12       89.77       88.07      1.60 o
   4   6  12       10.26       10.61      0.64 o
   5   6  12        3.84        4.68      0.70 o
   6   6  12        0.92        2.94      0.73 o
  -6   7  12        0.72        2.25      0.73 o
  -5   7  12        1.51        0.89      0.66 o
  -4   7  12       10.20        7.82      0.80 o
  -3   7  12        8.61        5.60      1.21 o
  -2   7  12       26.18       23.22      1.88 o
  -1   7  12        4.88        3.17      0.58 o
   0   7  12       29.75       26.45      1.54 o
   1   7  12        4.83        2.97      0.55 o
   2   7  12       26.26       23.06      1.01 o
   3   7  12        8.57        5.96      0.53 o
   4   7  12       10.17        8.09      0.62 o
   5   7  12        1.50        1.34      0.61 o
   6   7  12        0.72        0.17      0.95 o
  -5   8  12        1.16        1.01      0.70 o
  -4   8  12        2.47        2.57      0.67 o
  -3   8  12       16.31       20.46      1.13 o
  -2   8  12        4.63        5.32      1.09 o
  -1   8  12       69.30       67.09      2.70 o
   0   8  12        3.23        3.65      0.63 o
   1   8  12       69.35       68.46      1.83 o
   2   8  12        4.63        4.82      0.65 o
   3   8  12       16.25       19.00      1.01 o
   4   8  12        2.47        2.96      0.52 o
   5   8  12        1.16        1.67      0.65 o
  -4   9  12        6.03        7.02      0.89 o
  -3   9  12       10.74       13.18      1.68 o
  -2   9  12        7.06        7.99      0.82 o
  -1   9  12       12.29       12.32      0.93 o
   0   9  12       41.99       39.89      1.63 o
   1   9  12       12.31       11.31      0.86 o
   2   9  12        7.04        8.19      1.29 o
   3   9  12       10.71       11.86      0.89 o
   4   9  12        6.04        7.16      0.79 o
  -3  10  12       31.58       34.77      1.52 o
  -2  10  12        4.66        4.27      0.98 o
  -1  10  12        3.52        4.15      1.18 o
   0  10  12        0.60        1.21      0.58 o
   1  10  12        3.53        4.03      0.71 o
   2  10  12        4.65        5.08      1.63 o
   3  10  12       31.62       38.85      1.48 o
  -2  11  12        6.22        9.55      0.98 o
  -1  11  12       35.92       40.93      2.13 o
   0  11  12        3.81        5.33      0.78 o
   1  11  12       35.90       43.72      2.08 o
   2  11  12        6.21        6.96      1.29 o
   1   0  13        1.64        1.64      0.27 o
   2   0  13       12.31       11.83      0.54 o
   3   0  13        0.00       -0.27      0.27 o
   4   0  13       59.51       54.66      1.17 o
   5   0  13       33.44       32.90      1.91 o
   6   0  13       11.39       10.88      1.35 o
   7   0  13        5.79        5.95      1.29 o
  -7   1  13        1.04        1.01      1.12 o
  -6   1  13        2.85        3.98      1.12 o
  -5   1  13       27.75       28.15      1.09 o
  -4   1  13       17.56       18.16      0.89 o
  -3   1  13       11.67       10.72      0.57 o
  -2   1  13       72.43       72.85      1.79 o
  -1   1  13       13.22       13.72      0.69 o
   0   1  13        4.95        5.95      0.37 o
   1   1  13       13.24       13.87      0.62 o
   2   1  13       72.50       69.94      1.40 o
   3   1  13       11.67       10.69      0.72 o
   4   1  13       17.63       16.07      1.04 o
   5   1  13       27.75       27.62      1.80 o
   6   1  13        2.84        4.71      1.12 o
   7   1  13        1.03        0.62      1.07 o
  -7   2  13        1.43        1.91      1.12 o
  -6   2  13        1.07        1.07      1.01 o
  -5   2  13       15.12       16.16      0.93 o
  -4   2  13        9.06       10.21      0.73 o
  -3   2  13      109.08      111.71      2.20 o
  -2   2  13      164.49      165.92      2.30 o
  -1   2  13       53.11       51.78      1.05 o
   0   2  13      394.14      403.50      4.56 o
   1   2  13       53.01       51.19      0.85 o
   2   2  13      164.47      165.67      3.13 o
   3   2  13      108.99      114.39      2.27 o
   4   2  13        9.09        9.04      1.01 o
   5   2  13       15.15       15.22      1.46 o
   6   2  13        1.07        0.56      0.90 o
   7   2  13        1.43        1.40      1.07 o
  -7   3  13        7.25        9.03      1.51 o
  -6   3  13        8.37        9.98      0.86 o
  -5   3  13       33.46       31.02      1.40 o
  -4   3  13        0.99        1.03      0.53 o
  -3   3  13      106.35      101.91      2.16 o
  -2   3  13       37.77       32.92      1.26 o
  -1   3  13       80.75       76.82      1.35 o
   0   3  13        2.57        2.77      0.43 o
   1   3  13       80.66       77.61      1.29 o
   2   3  13       37.73       32.82      0.81 o
   3   3  13      106.41      106.22      2.17 o
   4   3  13        0.98        0.85      0.51 o
   5   3  13       33.50       32.09      1.30 o
   6   3  13        8.37        9.26      1.35 o
   7   3  13        7.25        6.79      1.40 o
  -6   4  13        4.78        5.73      0.98 o
  -5   4  13       28.82       30.20      1.24 o
  -4   4  13        7.15        8.67      0.75 o
  -3   4  13       13.92       15.09      0.87 o
  -2   4  13       34.71       31.02      1.13 o
  -1   4  13       64.49       57.67      1.47 o
   0   4  13        1.03        1.92      0.65 o
   1   4  13       64.64       59.48      1.13 o
   2   4  13       34.68       34.41      1.11 o
   3   4  13       13.87       13.41      0.81 o
   4   4  13        7.15        6.70      0.69 o
   5   4  13       28.79       26.64      1.25 o
   6   4  13        4.77        4.32      1.23 o
  -6   5  13       21.09       21.27      1.22 o
  -5   5  13        8.10        7.37      0.81 o
  -4   5  13       33.03       31.31      1.40 o
  -3   5  13       95.75       97.52      2.19 o
  -2   5  13       77.53       75.07      2.67 o
  -1   5  13       77.13       74.09      1.77 o
   0   5  13      268.00      260.32      4.12 o
   1   5  13       77.12       72.97      1.71 o
   2   5  13       77.39       77.94      2.00 o
   3   5  13       95.79       96.33      2.07 o
   4   5  13       33.08       31.42      1.63 o
   5   5  13        8.09        5.91      0.73 o
   6   5  13       21.11       23.15      1.26 o
  -6   6  13        0.34       -0.05      0.62 o
  -5   6  13        0.17        0.13      0.59 o
  -4   6  13        0.35       -0.10      0.56 o
  -3   6  13        1.64        1.77      0.58 o
  -2   6  13        1.88        0.87      0.50 o
  -1   6  13       51.40       51.62      2.39 o
   0   6  13       13.75       14.76      0.90 o
   1   6  13       51.28       51.73      1.45 o
   2   6  13        1.89        2.31      0.49 o
   3   6  13        1.64        1.47      0.41 o
   4   6  13        0.36        0.45      0.73 o
   5   6  13        0.17       -0.51      0.51 o
   6   6  13        0.34        0.40      0.62 o
  -5   7  13        7.06        7.84      0.89 o
  -4   7  13        4.63        2.93      0.66 o
  -3   7  13        3.42        4.76      1.07 o
  -2   7  13       20.11       19.26      1.77 o
  -1   7  13        9.66        9.90      0.87 o
   0   7  13       40.90       38.57      2.56 o
   1   7  13        9.70        8.35      0.71 o
   2   7  13       20.13       19.29      0.99 o
   3   7  13        3.42        5.14      0.70 o
   4   7  13        4.66        4.22      0.93 o
   5   7  13        7.05        6.45      0.78 o
  -5   8  13        5.40        9.22      0.97 o
  -4   8  13        7.76        7.92      0.93 o
  -3   8  13       29.17       26.63      1.26 o
  -2   8  13        4.21        3.98      0.69 o
  -1   8  13       14.11       13.43      0.92 o
   0   8  13       14.47       11.68      0.85 o
   1   8  13       14.06       14.20      1.29 o
   2   8  13        4.21        4.47      0.65 o
   3   8  13       29.25       27.78      1.19 o
   4   8  13        7.74        9.17      0.81 o
   5   8  13        5.39        6.92      0.83 o
  -4   9  13        9.81       12.41      1.08 o
  -3   9  13        1.25        1.49      0.63 o
  -2   9  13        2.07        2.26      0.65 o
  -1   9  13       10.32       12.81      0.93 o
   0   9  13       19.82       22.97      1.18 o
   1   9  13       10.30       12.83      0.91 o
   2   9  13        2.05        2.57      0.63 o
   3   9  13        1.25        1.82      0.61 o
   4   9  13        9.81       11.87      0.97 o
  -3  10  13        8.58       11.65      1.04 o
  -2  10  13        1.62        3.07      0.98 o
  -1  10  13        6.67        9.25      2.30 o
   0  10  13       10.33       10.69      0.92 o
   1  10  13        6.67        7.92      0.82 o
   2  10  13        1.63        2.11      0.65 o
   3  10  13        8.58       10.76      1.04 o
   0   0  14        5.00        4.60      0.67 o
   1   0  14        7.25        7.15      0.79 o
   2   0  14      100.00       95.57      1.56 o
   3   0  14       22.88       18.70      0.70 o
   4   0  14       13.65       13.47      0.66 o
   5   0  14        0.00       -0.50      0.67 o
   6   0  14        0.04        1.91      1.01 o
   7   0  14        0.04        0.00      0.90 o
  -7   1  14        8.86       11.56      1.51 o
  -6   1  14        1.21        1.35      0.90 o
  -5   1  14        2.88        2.02      0.95 o
  -4   1  14       46.70       45.21      1.74 o
  -3   1  14       80.77       76.29      1.43 o
  -2   1  14       17.34       15.97      0.87 o
  -1   1  14       23.27       20.86      0.72 o
   0   1  14        3.47        3.13      0.56 o
   1   1  14       23.21       21.83      0.87 o
   2   1  14       17.41       17.03      0.77 o
   3   1  14       80.80       76.20      1.39 o
   4   1  14       46.70       45.05      1.45 o
   5   1  14        2.89        3.76      1.01 o
   6   1  14        1.20        1.35      1.01 o
   7   1  14        8.87       10.44      1.57 o
  -7   2  14        1.64        1.35      1.12 o
  -6   2  14        0.46        0.84      0.90 o
  -5   2  14        1.40        1.04      0.51 o
  -4   2  14        7.10        6.58      1.12 o
  -3   2  14      151.71      143.30      2.64 o
  -2   2  14       30.84       29.96      0.89 o
  -1   2  14      108.92      109.85      1.74 o
   0   2  14      138.02      140.32      1.98 o
   1   2  14      109.03      110.14      2.08 o
   2   2  14       30.90       29.25      0.82 o
   3   2  14      151.86      144.08      4.06 o
   4   2  14        7.12        6.42      0.84 o
   5   2  14        1.40        0.16      1.04 o
   6   2  14        0.46        0.50      1.01 o
   7   2  14        1.64        1.51      1.18 o
  -6   3  14       21.80       26.58      1.28 o
  -5   3  14        2.62        2.10      0.59 o
  -4   3  14        8.23        8.81      0.75 o
  -3   3  14        0.12        0.39      0.45 o
  -2   3  14       12.39       12.93      0.79 o
  -1   3  14      554.29      520.92      5.89 o
   0   3  14        6.36        3.98      0.78 o
   1   3  14      554.41      533.50      5.83 o
   2   3  14       12.42       11.00      1.07 o
   3   3  14        0.12        0.73      0.48 o
   4   3  14        8.19        8.28      0.77 o
   5   3  14        2.63        2.37      0.63 o
   6   3  14       21.77       24.08      1.96 o
  -6   4  14        7.49       10.08      0.93 o
  -5   4  14       28.57       29.19      1.28 o
  -4   4  14       10.42       12.27      0.86 o
  -3   4  14       25.46       20.78      1.02 o
  -2   4  14       14.61       15.56      0.87 o
  -1   4  14        6.79        6.24      0.61 o
   0   4  14        8.92        8.97      0.66 o
   1   4  14        6.77        5.93      2.02 o
   2   4  14       14.63       15.77      1.23 o
   3   4  14       25.45       22.17      1.03 o
   4   4  14       10.43       11.83      0.85 o
   5   4  14       28.52       26.42      1.71 o
   6   4  14        7.52       10.60      1.46 o
  -6   5  14       12.26       14.80      1.09 o
  -5   5  14       15.09       16.39      1.05 o
  -4   5  14       34.41       35.48      1.37 o
  -3   5  14       64.15       59.74      1.67 o
  -2   5  14       39.94       40.39      1.34 o
  -1   5  14       26.01       24.71      1.88 o
   0   5  14       16.32       14.08      0.85 o
   1   5  14       26.06       24.73      1.03 o
   2   5  14       39.97       40.90      1.27 o
   3   5  14       64.14       56.20      2.25 o
   4   5  14       34.42       33.07      1.32 o
   5   5  14       15.14       13.56      0.95 o
   6   5  14       12.25       14.16      1.49 o
  -5   6  14        3.26        2.06      0.67 o
  -4   6  14        1.43        1.02      0.57 o
  -3   6  14        6.40        5.83      1.04 o
  -2   6  14        1.50        1.34      0.55 o
  -1   6  14       14.11       14.40      0.93 o
   0   6  14       13.10       13.08      0.83 o
   1   6  14       14.12       14.30      1.43 o
   2   6  14        1.51        1.43      0.52 o
   3   6  14        6.37        6.17      0.95 o
   4   6  14        1.43        0.90      0.79 o
   5   6  14        3.24        1.75      0.65 o
  -5   7  14        3.48        4.08      0.82 o
  -4   7  14        5.89        5.98      0.84 o
  -3   7  14        7.68        5.72      0.98 o
  -2   7  14        7.56        7.10      0.75 o
  -1   7  14        8.93       10.11      1.32 o
   0   7  14        0.04        0.95      0.52 o
   1   7  14        8.90       10.67      1.37 o
   2   7  14        7.54        7.96      0.73 o
   3   7  14        7.67        6.31      1.18 o
   4   7  14        5.87        5.44      1.01 o
   5   7  14        3.47        5.00      0.77 o
  -4   8  14       47.82       59.80      1.91 o
  -3   8  14        0.64        1.76      1.04 o
  -2   8  14       18.97       19.19      1.09 o
  -1   8  14       31.51       28.18      1.28 o
   0   8  14        2.76        2.19      0.70 o
   1   8  14       31.54       28.94      1.25 o
   2   8  14       18.96       21.41      1.11 o
   3   8  14        0.64        2.10      0.61 o
   4   8  14       47.74       56.78      2.47 o
  -3   9  14        3.73        4.65      0.81 o
  -2   9  14        1.85        2.16      0.69 o
  -1   9  14        1.12        2.19      0.63 o
   0   9  14        7.76        9.25      0.85 o
   1   9  14        1.11        2.30      0.65 o
   2   9  14        1.85        1.35      0.93 o
   3   9  14        3.71        6.47      0.81 o
  -2  10  14       18.23       19.85      1.24 o
  -1  10  14        8.92        8.07      0.88 o
   0  10  14        9.32        7.85      0.86 o
   1  10  14        8.94       11.08      1.37 o
   2  10  14       18.24       21.73      1.20 o
   1   0  15       17.36       17.55      0.93 o
   2   0  15       38.53       35.23      2.75 o
   3   0  15       41.48       44.28      1.08 o
   4   0  15        2.31        2.22      0.59 o
   5   0  15       22.71       26.88      1.85 o
   6   0  15       18.69       23.12      1.91 o
  -6   1  15       12.80       12.96      1.57 o
  -5   1  15        6.98        6.79      1.18 o
  -4   1  15        8.74        8.84      0.70 o
  -3   1  15        5.61        5.67      0.49 o
  -2   1  15       42.03       39.21      0.98 o
  -1   1  15       43.52       40.27      0.94 o
   0   1  15       79.90       82.72      1.77 o
   1   1  15       43.40       40.21      1.19 o
   2   1  15       42.15       40.75      1.61 o
   3   1  15        5.60        4.85      0.45 o
   4   1  15        8.78       11.66      0.85 o
   5   1  15        6.97        6.68      1.18 o
   6   1  15       12.79       15.37      1.63 o
  -6   2  15        1.90        1.51      1.01 o
  -5   2  15        1.90        3.18      1.32 o
  -4   2  15       11.49        9.17      1.40 o
  -3   2  15       39.90       39.24      1.32 o
  -2   2  15        0.65        1.36      0.38 o
  -1   2  15      202.44      189.89      3.15 o
   0   2  15       10.62        9.28      0.65 o
   1   2  15      202.47      191.55      3.15 o
   2   2  15        0.65        1.23      0.43 o
   3   2  15       39.88       41.84      1.33 o
   4   2  15       11.56        9.59      0.81 o
   5   2  15        1.92        1.66      0.65 o
   6   2  15        1.92        0.79      1.01 o
  -6   3  15        6.97        6.68      1.29 o
  -5   3  15        4.26        5.55      0.71 o
  -4   3  15       11.48       15.74      0.97 o
  -3   3  15       65.79       65.71      1.70 o
  -2   3  15        8.51       10.31      0.75 o
  -1   3  15      132.23      122.29      2.71 o
   0   3  15        0.00        0.01      0.28 o
   1   3  15      132.09      124.74      3.01 o
   2   3  15        8.52        9.76      1.07 o
   3   3  15       65.74       65.70      2.42 o
   4   3  15       11.48       14.89      0.95 o
   5   3  15        4.26        5.71      0.75 o
   6   3  15        6.99        6.51      1.35 o
  -6   4  15        6.26        8.09      0.92 o
  -5   4  15       46.42       47.49      1.63 o
  -4   4  15       72.78       69.64      1.87 o
  -3   4  15       24.54       24.12      1.13 o
  -2   4  15       13.96       11.47      0.79 o
  -1   4  15       15.08       15.39      0.89 o
   0   4  15        9.53        8.52      0.62 o
   1   4  15       15.06       13.13      1.12 o
   2   4  15       13.99        9.43      1.12 o
   3   4  15       24.53       22.85      1.52 o
   4   4  15       72.77       71.75      3.54 o
   5   4  15       46.41       45.05      1.61 o
   6   4  15        6.26        6.17      1.35 o
  -5   5  15        4.39        4.60      0.78 o
  -4   5  15       12.50       16.92      1.85 o
  -3   5  15        4.37        3.87      0.65 o
  -2   5  15        1.93        1.58      0.55 o
  -1   5  15        5.29        5.89      0.65 o
   0   5  15        6.99        6.26      0.65 o
   1   5  15        5.31        4.36      0.56 o
   2   5  15        1.94        2.19      0.73 o
   3   5  15        4.40        3.98      0.95 o
   4   5  15       12.49       15.54      1.46 o
   5   5  15        4.38        4.10      0.77 o
  -5   6  15        2.76        4.07      0.78 o
  -4   6  15        0.35        0.99      0.61 o
  -3   6  15        1.43        0.14      1.04 o
  -2   6  15        2.40        0.77      0.51 o
  -1   6  15        5.87        5.98      0.67 o
   0   6  15        0.10       -0.24      0.42 o
   1   6  15        5.87        6.48      0.95 o
   2   6  15        2.41        0.90      0.73 o
   3   6  15        1.45       -0.39      0.62 o
   4   6  15        0.35        0.39      0.73 o
   5   6  15        2.75        4.43      1.01 o
  -4   7  15        0.05       -0.15      0.61 o
  -3   7  15        0.66        1.63      0.63 o
  -2   7  15       26.93       28.42      1.29 o
  -1   7  15       14.97       14.48      0.95 o
   0   7  15        3.00        4.04      0.65 o
   1   7  15       14.94       15.10      0.98 o
   2   7  15       26.86       26.13      1.17 o
   3   7  15        0.67        0.50      0.67 o
   4   7  15        0.04        0.28      0.67 o
  -4   8  15        0.79        1.82      1.07 o
  -3   8  15        3.77        4.48      0.77 o
  -2   8  15        7.45       10.69      0.92 o
  -1   8  15        7.44        7.35      1.04 o
   0   8  15       11.87       13.51      0.97 o
   1   8  15        7.47        5.81      0.73 o
   2   8  15        7.45       11.39      0.91 o
   3   8  15        3.79        2.52      0.90 o
   4   8  15        0.79        0.62      0.84 o
  -3   9  15       18.28       24.92      2.08 o
  -2   9  15        2.69        3.27      1.15 o
  -1   9  15        2.51        4.47      0.74 o
   0   9  15        7.85        6.25      0.81 o
   1   9  15        2.50        3.07      0.69 o
   2   9  15        2.68        2.05      0.81 o
   0   0  16        0.49        0.00      0.50 o
   1   0  16       57.12       57.98      1.49 o
   2   0  16        4.83        5.61      1.82 o
   3   0  16       44.60       43.70      1.10 o
   4   0  16       10.52       11.86      0.87 o
   5   0  16        1.52        1.63      0.95 o
   6   0  16        0.35        0.62      0.95 o
  -6   1  16        2.67        1.85      1.07 o
  -5   1  16        4.28        3.98      1.07 o
  -4   1  16        5.58        6.14      0.79 o
  -3   1  16       21.68       22.82      0.85 o
  -2   1  16        0.94        0.43      0.34 o
  -1   1  16        6.13        6.98      0.67 o
   0   1  16        0.54       -0.20      0.40 o
   1   1  16        6.14        7.59      0.70 o
   2   1  16        0.92        0.18      0.73 o
   3   1  16       21.61       20.68      1.05 o
   4   1  16        5.58        4.66      0.69 o
   5   1  16        4.28        3.53      1.07 o
   6   1  16        2.67        4.94      1.23 o
  -6   2  16        0.24       -0.17      0.90 o
  -5   2  16        3.26        2.08      0.90 o
  -4   2  16        4.40        3.42      0.58 o
  -3   2  16       37.84       36.94      1.26 o
  -2   2  16        4.36        5.47      0.50 o
  -1   2  16       13.35       14.98      0.87 o
   0   2  16      215.46      204.93      3.37 o
   1   2  16       13.35       14.53      0.81 o
   2   2  16        4.35        4.94      0.87 o
   3   2  16       37.88       40.66      1.91 o
   4   2  16        4.38        3.54      0.67 o
   5   2  16        3.27        2.73      0.71 o
   6   2  16        0.24       -0.17      0.95 o
  -6   3  16       13.55       11.33      1.63 o
  -5   3  16        1.56        1.44      0.59 o
  -4   3  16       27.87       24.20      1.38 o
  -3   3  16       14.60       16.83      0.98 o
  -2   3  16       33.50       29.72      1.97 o
  -1   3  16       73.01       67.62      1.36 o
   0   3  16        2.64        4.28      0.56 o
   1   3  16       72.93       64.69      1.58 o
   2   3  16       33.44       33.52      1.80 o
   3   3  16       14.60       18.80      1.40 o
   4   3  16       27.82       23.30      1.57 o
   5   3  16        1.56        1.41      0.65 o
   6   3  16       13.53       15.32      1.68 o
  -5   4  16       27.94       37.15      2.30 o
  -4   4  16        9.59        8.98      0.84 o
  -3   4  16        6.67        6.06      0.73 o
  -2   4  16       10.70       11.04      0.81 o
  -1   4  16        5.53        5.86      0.65 o
   0   4  16        9.49        6.04      0.59 o
   1   4  16        5.53        5.16      0.95 o
   2   4  16       10.71       10.44      1.12 o
   3   4  16        6.66        5.33      0.95 o
   4   4  16        9.57        8.58      1.18 o
   5   4  16       27.98       35.04      2.13 o
  -5   5  16        3.56        3.72      0.74 o
  -4   5  16        4.69        4.51      0.70 o
  -3   5  16       11.29       11.76      0.90 o
  -2   5  16        1.81        1.02      0.51 o
  -1   5  16        5.15        3.63      0.61 o
   0   5  16        7.79        8.85      0.73 o
   1   5  16        5.16        4.94      0.90 o
   2   5  16        1.83        1.01      0.73 o
   3   5  16       11.29       11.89      1.29 o
   4   5  16        4.68        4.04      1.07 o
   5   5  16        3.56        2.97      0.95 o
  -4   6  16        1.91        3.00      0.68 o
  -3   6  16        1.20       -0.33      0.50 o
  -2   6  16        8.45        9.87      0.81 o
  -1   6  16        6.08        4.51      0.67 o
   0   6  16        6.07        7.65      1.09 o
   1   6  16        6.08        4.82      0.90 o
   2   6  16        8.45        9.48      1.18 o
   3   6  16        1.20        0.06      0.67 o
   4   6  16        1.92        3.37      0.95 o
  -4   7  16        0.57        1.10      0.65 o
  -3   7  16       14.77       19.70      1.18 o
  -2   7  16       18.43       19.63      1.15 o
  -1   7  16        1.87        2.61      1.07 o
   0   7  16       73.44       73.62      1.97 o
   1   7  16        1.88        2.28      0.57 o
   2   7  16       18.43       20.48      1.52 o
   3   7  16       14.73       17.45      1.46 o
   4   7  16        0.57        1.18      0.84 o
  -3   8  16        5.97        7.97      0.87 o
  -2   8  16        8.65        8.33      1.04 o
  -1   8  16        2.87        2.11      0.98 o
   0   8  16        1.08        0.33      0.62 o
   1   8  16        2.86        2.13      0.67 o
   2   8  16        8.65       10.27      1.29 o
   3   8  16        5.96        6.90      1.12 o
  -1   9  16        4.28        4.05      0.77 o
   0   9  16        0.39       -0.30      0.55 o
   1   9  16        4.28        3.98      0.95 o
   1   0  17        3.67        2.71      0.52 o
   2   0  17        1.12        0.98      0.47 o
   3   0  17        0.44       -0.19      0.43 o
   4   0  17        1.98        1.79      0.84 o
   5   0  17        5.77        5.22      1.18 o
  -5   1  17       11.08       14.14      1.51 o
  -4   1  17       22.29       24.25      1.74 o
  -3   1  17        3.08        2.32      0.44 o
  -2   1  17       49.92       53.09      1.46 o
  -1   1  17       26.89       29.69      1.11 o
   0   1  17        3.28        3.37      0.52 o
   1   1  17       26.83       27.32      1.07 o
   2   1  17       49.99       51.08      1.42 o
   3   1  17        3.08        0.95      0.73 o
   4   1  17       22.30       26.47      1.23 o
   5   1  17       11.08       10.10      1.35 o
  -5   2  17        3.35        3.59      1.07 o
  -4   2  17        2.19        3.73      0.62 o
  -3   2  17        0.98        1.10      0.51 o
  -2   2  17       71.25       64.71      1.69 o
  -1   2  17       10.67        9.41      0.71 o
   0   2  17        0.59       -0.12      0.43 o
   1   2  17       10.68        9.52      0.95 o
   2   2  17       71.16       67.34      2.53 o
   3   2  17        0.98        1.07      0.73 o
   4   2  17        2.18        2.13      0.95 o
   5   2  17        3.36        3.67      0.87 o
  -5   3  17       14.53       18.01      1.11 o
  -4   3  17        0.12        0.70      0.62 o
  -3   3  17       52.66       50.94      1.56 o
  -2   3  17       75.01       75.20      1.89 o
  -1   3  17       16.41       15.27      2.19 o
   0   3  17      106.13       95.07      5.18 o
   1   3  17       16.42       15.21      1.29 o
   2   3  17       75.02       74.60      2.70 o
   3   3  17       52.57       48.76      2.25 o
   4   3  17        0.12        0.79      0.79 o
   5   3  17       14.52       15.99      1.52 o
  -5   4  17       20.75       24.93      1.49 o
  -4   4  17        1.37        2.13      0.90 o
  -3   4  17       30.00       31.52      1.28 o
  -2   4  17        5.90        3.92      0.65 o
  -1   4  17        5.01        5.16      0.95 o
   0   4  17        2.11        1.95      0.49 o
   1   4  17        4.99        4.04      0.90 o
   2   4  17        5.92        3.42      0.95 o
   3   4  17       30.04       32.28      1.85 o
   4   4  17        1.36        2.97      0.95 o
   5   4  17       20.75       27.39      1.96 o
  -4   5  17        3.63        3.43      0.70 o
  -3   5  17        0.40        0.24      0.57 o
  -2   5  17       15.06       15.36      0.97 o
  -1   5  17       16.07       17.92      1.21 o
   0   5  17       19.33       18.91      1.40 o
   1   5  17       16.07       17.79      1.46 o
   2   5  17       15.08       14.42      1.40 o
   3   5  17        0.41       -0.45      0.73 o
   4   5  17        3.63        4.04      1.01 o
  -4   6  17        1.24        1.35      0.67 o
  -3   6  17        7.55        6.78      0.81 o
  -2   6  17        1.91        1.62      0.93 o
  -1   6  17        9.18        9.07      0.79 o
   0   6  17        0.84        2.24      0.84 o
   1   6  17        9.20        9.82      1.18 o
   2   6  17        1.90        1.68      0.84 o
   3   6  17        7.55        8.19      1.18 o
   4   6  17        1.23        1.01      0.95 o
  -3   7  17        0.49       -0.53      0.53 o
  -2   7  17        9.23       12.61      1.01 o
  -1   7  17       29.55       30.23      1.34 o
   0   7  17       10.97       13.10      0.95 o
   1   7  17       29.56       36.66      2.02 o
   2   7  17        9.21        9.26      1.23 o
   3   7  17        0.50        0.06      0.79 o
  -2   8  17        0.42       -0.36      0.59 o
  -1   8  17       12.63       15.27      1.07 o
   0   8  17        0.53       -0.41      0.59 o
   1   8  17       12.62       15.15      1.46 o
   2   8  17        0.41        0.62      0.84 o
   0   0  18        2.23        1.91      0.73 o
   1   0  18       11.90       10.71      0.77 o
   2   0  18        0.24        0.73      0.49 o
   3   0  18        5.40        6.90      1.12 o
   4   0  18        9.98       12.96      1.35 o
   5   0  18        6.54        9.48      1.40 o
  -5   1  18        1.33        0.67      1.01 o
  -4   1  18        6.86        6.45      1.12 o
  -3   1  18        0.85       -0.10      0.49 o
  -2   1  18       18.78       22.37      2.22 o
  -1   1  18        1.05        1.14      0.49 o
   0   1  18        7.79        7.59      0.69 o
   1   1  18        1.04        1.54      0.51 o
   2   1  18       18.77       21.13      1.01 o
   3   1  18        0.85       -0.11      0.73 o
   4   1  18        6.87        7.85      1.18 o
  -5   2  18        2.23        2.41      1.07 o
  -4   2  18        5.78        6.52      0.74 o
  -3   2  18        1.87        2.52      0.73 o
  -2   2  18       14.67       14.70      0.89 o
  -1   2  18       16.63       16.59      0.93 o
   0   2  18       42.11       38.46      1.29 o
   1   2  18       16.69       17.42      1.26 o
   2   2  18       14.70       12.29      1.23 o
   3   2  18        1.88        1.51      0.79 o
   4   2  18        5.80        7.12      1.18 o
   5   2  18        2.24        2.47      1.07 o
  -5   3  18       10.21       10.72      1.51 o
  -4   3  18        4.74        5.54      0.75 o
  -3   3  18        5.94        7.19      1.43 o
  -2   3  18        5.91        4.38      0.95 o
  -1   3  18        3.72        3.15      0.57 o
   0   3  18        5.21        4.75      0.61 o
   1   3  18        3.72        4.77      0.95 o
   2   3  18        5.91        6.00      1.01 o
   3   3  18        5.95        7.18      1.18 o
   4   3  18        4.74        5.16      1.07 o
  -4   4  18        2.02        1.41      0.62 o
  -3   4  18        1.39        0.07      0.55 o
  -2   4  18       11.83       13.19      1.23 o
  -1   4  18        9.52        6.79      1.01 o
   0   4  18        0.00        0.67      0.67 o
   1   4  18        9.51        6.28      1.01 o
   2   4  18       11.80       14.14      1.35 o
   3   4  18        1.40        1.01      0.79 o
   4   4  18        2.02        0.79      0.95 o
  -4   5  18       12.94       15.58      1.12 o
  -3   5  18        3.41        4.41      0.73 o
  -2   5  18       23.36       26.32      1.32 o
  -1   5  18       24.67       26.10      1.74 o
   0   5  18        4.27        6.79      1.07 o
   1   5  18       24.68       26.44      1.68 o
   2   5  18       23.35       25.09      1.68 o
   3   5  18        3.42        4.54      1.07 o
   4   5  18       12.96       13.47      1.51 o
  -3   6  18        1.20        0.08      0.61 o
  -2   6  18        3.08        4.25      0.75 o
  -1   6  18       12.40       14.31      1.40 o
   0   6  18        4.86        5.61      1.12 o
   1   6  18       12.40       10.94      1.29 o
   2   6  18        3.10        4.26      1.07 o
   3   6  18        1.20        0.90      0.84 o
  -2   7  18        6.90        8.56      0.91 o
  -1   7  18        8.41        8.17      0.89 o
   0   7  18        5.97       10.10      1.23 o
   1   7  18        8.39        7.91      1.18 o
   2   7  18        6.91        8.41      1.23 o
   1   0  19        9.81       11.16      0.79 o
   2   0  19        0.94        1.13      0.51 o
   3   0  19       33.26       37.95      2.02 o
   4   0  19       10.93       14.70      1.51 o
  -3   1  19       10.61       11.30      1.32 o
  -2   1  19       11.51       13.56      0.91 o
  -1   1  19       12.26       12.39      1.82 o
   0   1  19        2.66        3.54      1.18 o
   1   1  19       12.28       13.99      1.01 o
   2   1  19       11.51       14.25      1.35 o
   3   1  19       10.63       12.18      1.29 o
   4   1  19        2.65        3.37      1.01 o
  -4   2  19        2.23        3.31      0.90 o
  -3   2  19       10.03        7.13      1.01 o
  -2   2  19       10.00       10.38      0.81 o
  -1   2  19       11.81       10.60      0.81 o
   0   2  19       26.29       24.97      1.15 o
   1   2  19       11.81       12.22      0.83 o
   2   2  19       10.00        8.70      1.18 o
   3   2  19       10.04       11.73      1.35 o
   4   2  19        2.23        3.59      1.07 o
  -4   3  19        2.48        3.22      0.70 o
  -3   3  19        8.00        7.69      1.12 o
  -2   3  19        4.77        5.27      1.01 o
  -1   3  19        3.49        3.68      0.63 o
   0   3  19        0.67        1.80      0.53 o
   1   3  19        3.49        3.42      0.95 o
   2   3  19        4.79        4.21      0.95 o
   3   3  19        7.98        9.59      1.29 o
   4   3  19        2.50        3.81      1.07 o
  -3   4  19        4.17        4.94      0.95 o
  -2   4  19        6.62        5.11      0.95 o
  -1   4  19        8.84        9.09      1.12 o
   0   4  19        0.09       -0.67      0.67 o
   1   4  19        8.83        8.19      1.23 o
   2   4  19        6.62        6.11      1.07 o
   3   4  19        4.17        5.72      1.12 o
  -3   5  19        5.84        6.58      0.83 o
  -2   5  19        1.60        1.63      0.84 o
  -1   5  19        5.05        8.08      1.12 o
   0   5  19        0.00       -0.50      0.73 o
   1   5  19        5.05        5.83      1.12 o
   2   5  19        1.61        3.25      1.01 o
   3   5  19        5.84        6.06      1.18 o
  -2   6  19        1.93        0.79      0.90 o
  -1   6  19       13.68       15.71      1.46 o
   0   6  19       16.13       17.51      1.57 o
   1   6  19       13.68       16.55      1.51 o
   2   6  19        1.92        2.36      1.01 o
   0   0  20        1.73        2.24      0.84 o
   1   0  20        1.76        2.11      0.59 o
   2   0  20        1.35        0.28      0.51 o
   3   0  20        7.65        5.67      1.12 o
  -3   1  20        4.54        3.76      1.07 o
  -2   1  20        0.26        1.07      0.53 o
  -1   1  20       10.88       12.27      2.27 o
   0   1  20        3.33        3.57      0.76 o
   1   1  20       10.88       11.56      0.83 o
   2   1  20        0.25        1.96      0.90 o
   3   1  20        4.55        4.99      1.12 o
  -3   2  20        1.63        0.73      0.79 o
  -2   2  20        2.20        1.97      0.87 o
  -1   2  20        4.99        5.18      1.04 o
   0   2  20        3.51        4.53      0.67 o
   1   2  20        5.01        4.49      1.01 o
   2   2  20        2.20        1.46      0.84 o
   3   2  20        1.63        1.35      0.84 o
  -3   3  20        2.00        3.53      0.90 o
  -2   3  20        0.92        1.63      0.84 o
  -1   3  20        4.20        4.10      0.63 o
   0   3  20        0.69        1.01      0.79 o
   1   3  20        4.20        4.88      1.07 o
   2   3  20        0.93        2.47      0.95 o
   3   3  20        2.00        2.97      1.07 o
  -2   4  20       17.46       20.71      1.63 o
  -1   4  20       10.14       13.41      1.35 o
   0   4  20        0.77        1.29      0.90 o
   1   4  20       10.10       12.51      1.35 o
   2   4  20       17.42       19.98      1.74 o
  -1   5  20        6.00        6.34      1.18 o
   0   5  20        0.68        0.06      0.84 o
   1   5  20        6.00        5.61      1.12 o
   1   0  21        2.94        2.93      0.65 o
   2   0  21        8.72        9.54      1.23 o
  -2   1  21       13.76       14.49      1.07 o
  -1   1  21        0.27        0.68      0.65 o
   0   1  21        9.04        9.73      0.85 o
   1   1  21        0.27        0.19      1.35 o
   2   1  21       13.76       14.59      1.51 o
  -2   2  21        1.95        0.85      0.70 o
  -1   2  21        9.76       12.57      0.91 o
   0   2  21        0.02       -0.20      0.49 o
   1   2  21        9.77       10.04      1.23 o
   2   2  21        1.95        2.47      1.01 o
  -2   3  21        1.66        1.07      0.79 o
  -1   3  21        2.13        1.27      0.57 o
   0   3  21        0.10        0.28      0.79 o
   1   3  21        2.13        1.96      0.95 o
   2   3  21        1.65        1.07      0.84 o
   0   4  21       16.64       21.60      1.74 o
   0   0  22        1.87        1.96      0.90 o
   0   1  22       12.02       17.01      1.66 o
 
